# Supplementary material for: Cerebral organoids expressing mutant actin genes reveal cellular mechanism underlying microcephaly
Source: EMBO Rep. 2025 Dec 10;27(2):387–415. doi: 10.1038/s44319-025-00647-7 (PMC12852704; doi:10.1038/s44319-025-00647-7)
Supplement: Supplementary file 3 — Movie EV1 [file 44319_2025_647_MOESM3_ESM.zip]

Archive with 7 entries (6 files):
- Movie_EV1/
- Movie_EV1/.DS_Store
- __MACOSX/Movie_EV1/._.DS_Store
- Movie_EV1/Movie_EV1.avi
- __MACOSX/Movie_EV1/._Movie_EV1.avi
- Movie_EV1/README.txt
- __MACOSX/Movie_EV1/._README.txt
