# Supplementary material for: Cerebral organoids expressing mutant actin genes reveal cellular mechanism underlying microcephaly
Source: EMBO Rep. 2025 Dec 10;27(2):387–415. doi: 10.1038/s44319-025-00647-7 (PMC12852704; doi:10.1038/s44319-025-00647-7)
Supplement: Supplementary file 4 — Movie EV2 [file 44319_2025_647_MOESM4_ESM.zip]

Archive with 5 entries (4 files):
- Movie_EV2/
- Movie_EV2/Movie_EV2.avi
- __MACOSX/Movie_EV2/._Movie_EV2.avi
- Movie_EV2/README.txt
- __MACOSX/Movie_EV2/._README.txt
