# Supplementary material for: Cerebral organoids expressing mutant actin genes reveal cellular mechanism underlying microcephaly
Source: EMBO Rep. 2025 Dec 10;27(2):387–415. doi: 10.1038/s44319-025-00647-7 (PMC12852704; doi:10.1038/s44319-025-00647-7)
Supplement: Supplementary file 4 — Movie EV2 [file 44319_2025_647_MOESM4_ESM.zip › Movie_EV2/README.txt]

Movie EV2 � Three-dimensional rendering of tomographic structures of VZ progenitors in a 29 days-old control cerebral organoid.
