# Supplementary material for: Cerebral organoids expressing mutant actin genes reveal cellular mechanism underlying microcephaly
Source: EMBO Rep. 2025 Dec 10;27(2):387–415. doi: 10.1038/s44319-025-00647-7 (PMC12852704; doi:10.1038/s44319-025-00647-7)
Supplement: Supplementary file 5 — Movie EV3 [file 44319_2025_647_MOESM5_ESM.zip]

Archive with 5 entries (4 files):
- Movie_EV3/
- Movie_EV3/Movie_EV3.avi
- __MACOSX/Movie_EV3/._Movie_EV3.avi
- Movie_EV3/README.txt
- __MACOSX/Movie_EV3/._README.txt
