# Supplementary material for: Cerebral organoids expressing mutant actin genes reveal cellular mechanism underlying microcephaly
Source: EMBO Rep. 2025 Dec 10;27(2):387–415. doi: 10.1038/s44319-025-00647-7 (PMC12852704; doi:10.1038/s44319-025-00647-7)
Supplement: Supplementary file 5 — Movie EV3 [file 44319_2025_647_MOESM5_ESM.zip › Movie_EV3/README.txt]

Movie EV3 � Electron Tomogram of the apical-most region of VZ progenitors in a 29 days-old BWCFF-S ACTB Thr120Ile cerebral organoids; scale bar, 100 nm.
