# Supplementary material for: Cerebral organoids expressing mutant actin genes reveal cellular mechanism underlying microcephaly
Source: EMBO Rep. 2025 Dec 10;27(2):387–415. doi: 10.1038/s44319-025-00647-7 (PMC12852704; doi:10.1038/s44319-025-00647-7)
Supplement: Supplementary file 9 — Source data Fig. 2 [file 44319_2025_647_MOESM9_ESM.zip]

Archive with 44 entries (40 files):
- Figure 2/
- Figure 2/.DS_Store
- __MACOSX/Figure 2/._.DS_Store
- Figure 2/2A/
- Figure 2/2C,D/
- Figure 2/2B/
- Figure 2/2A/c1_SC102A-1_d29_brightfield.tif
- __MACOSX/Figure 2/2A/._c1_SC102A-1_d29_brightfield.tif
- Figure 2/2A/.DS_Store
- __MACOSX/Figure 2/2A/._.DS_Store
- Figure 2/2A/mutACTB-2_d29_brightfield.tif
- __MACOSX/Figure 2/2A/._mutACTB-2_d29_brightfield.tif
- Figure 2/2A/mutACTG1-1_d30_DAPI.tif
- __MACOSX/Figure 2/2A/._mutACTG1-1_d30_DAPI.tif
- Figure 2/2A/mutACTB-1_d30_DAPI.tif
- __MACOSX/Figure 2/2A/._mutACTB-1_d30_DAPI.tif
- Figure 2/2A/c1_SC102A-1_d30_DAPI.tif
- __MACOSX/Figure 2/2A/._c1_SC102A-1_d30_DAPI.tif
- Figure 2/2A/mutACTG1-1_d29_brightfield.tif
- __MACOSX/Figure 2/2A/._mutACTG1-1_d29_brightfield.tif
- Figure 2/2A/c2_CRTDi06-A_d30_DAPI.tif
- __MACOSX/Figure 2/2A/._c2_CRTDi06-A_d30_DAPI.tif
- Figure 2/2A/c2_CRTDi06-A_d29_brightfield.tif
- __MACOSX/Figure 2/2A/._c2_CRTDi06-A_d29_brightfield.tif
- Figure 2/2C,D/AreaOrganoids.xlsx
- __MACOSX/Figure 2/2C,D/._AreaOrganoids.xlsx
- Figure 2/2B/.DS_Store
- __MACOSX/Figure 2/2B/._.DS_Store
- Figure 2/2B/mutACTB-2_d50_DAPI.tif
- __MACOSX/Figure 2/2B/._mutACTB-2_d50_DAPI.tif
- Figure 2/2B/c2_CRTDi06-A_d50_brightfield.tif
- __MACOSX/Figure 2/2B/._c2_CRTDi06-A_d50_brightfield.tif
- Figure 2/2B/mutACTG1-2_d50_brightfield.tif
- __MACOSX/Figure 2/2B/._mutACTG1-2_d50_brightfield.tif
- Figure 2/2B/mutACTG1-2_d50_DAPI.tif
- __MACOSX/Figure 2/2B/._mutACTG1-2_d50_DAPI.tif
- Figure 2/2B/c1_SC102A-1_d49_brightfield.tif
- __MACOSX/Figure 2/2B/._c1_SC102A-1_d49_brightfield.tif
- Figure 2/2B/c2_CRTDi06-A_d50_DAPI.tif
- __MACOSX/Figure 2/2B/._c2_CRTDi06-A_d50_DAPI.tif
- Figure 2/2B/mutACTB-1_d50_brightfield.tif
- __MACOSX/Figure 2/2B/._mutACTB-1_d50_brightfield.tif
- Figure 2/2B/c1_SC102A-1_d50_DAPI.tif
- __MACOSX/Figure 2/2B/._c1_SC102A-1_d50_DAPI.tif
