# Supplementary material for: Cerebral organoids expressing mutant actin genes reveal cellular mechanism underlying microcephaly
Source: EMBO Rep. 2025 Dec 10;27(2):387–415. doi: 10.1038/s44319-025-00647-7 (PMC12852704; doi:10.1038/s44319-025-00647-7)
Supplement: Supplementary file 9 — Source data Fig. 2 [file 44319_2025_647_MOESM9_ESM.zip › Figure 2/2C,D/AreaOrganoids.xlsx]

## Sheet: c1 SC102A-1
d30					d50
	Nr.	Area				Nr.	Area
2021-10-25	1	5.96506e+06			d50	1	1.20459e+07
d30	2	5.42341e+06				2	1.21314e+07
	3	6.19557e+06				3	1.06358e+07
	4	4.47994e+06				4	1.40089e+07
	5	6.01492e+06				5	1.22161e+07
	6	5.45611e+06			2022-04-05	1	9.55093e+06
2022-04-05	1	4.1118e+06			d49	2	1.08999e+07
d29	2	3.88377e+06				3	1.12225e+07
	3	3.96332e+06				4	8.77441e+06
	4	3.81756e+06				5	9.55804e+06
	5	3.9457e+06				6	1.01836e+07
	6	4.95706e+06				7	1.14788e+07
	7	4.30868e+06				8	1.12276e+07
	8	3.65693e+06				9	1.3051e+07
	9	4.54884e+06
	10	4.46357e+06
	11	5.46869e+06

## Sheet: c2 CRTDi011-A
d30					d50
	Nr.	Area				Nr.	Area
2021-05-20	1	4.22916e+06			2021-05-20	1	1.10932e+07
d29	2	3.28503e+06			d49	2	8.1225e+06
	3	3.92513e+06				3	1.00708e+07
	4	3.75239e+06				4	7.5399e+06
2021-06-15	1	4.88846e+06			2021-06-15	1	9.08307e+06
d30	2	5.43115e+06			d49	2	1.20027e+07
	3	5.65604e+06				3	1.27346e+07
	4	5.41933e+06				4	1.01233e+07
2021-06-14	1	6.06733e+06			2021-06-14	1	1.32922e+07
d30	2	5.01285e+06			d50	2	1.06099e+07
	3	4.78885e+06				3	1.12068e+07
	4	4.14717e+06				4	1.11481e+07
2021-11-01	1	5.12305e+06			2021-11-01	1	9.98625e+06
d30	2	7.09609e+06			d49	2	8.4981e+06
	3	4.93422e+06				3	8.57782e+06
	4	5.45507e+06				4	8.73519e+06
2021-11-22	1	4.86163e+06				5	8.41579e+06
d29	2	4.71594e+06			2021-11-22	1	1.04677e+07
	3	4.07405e+06			d50	2	9.02961e+06
	4	4.05555e+06				3	7.89665e+06
	5	5.07737e+06				4	8.17038e+06
2021-11-30	1	3.56361e+06				5	8.0363e+06
d29	2	3.26404e+06				6	8.7616e+06
	3	3.91189e+06			2021-11-30	1	8.42076e+06
	4	3.7967e+06			d50	2	1.04362e+07
	5	3.90902e+06				3	7.22592e+06
2022-01-26	1	3.90788e+06				4	8.82171e+06
d29	2	3.87449e+06				5	8.3906e+06
	3	4.556e+06				6	1.07659e+07
	4	4.2548e+06				7	1.1074e+07
	5	3.93835e+06			2022-01-26	1	8.25625e+06
d30	2	5.808e+06			d49	2	7.91506e+06
	3	4.39839e+06				3	1.09263e+07
	4	4.72279e+06				4	7.94556e+06
	5	4.85953e+06				5	1.03247e+07
	6	3.87918e+06			2022-04-05	1	1.127e+07
	7	4.17967e+06			d49	2	1.22666e+07
	8	4.07242e+06				3	1.21773e+07
	9	4.53235e+06				4	1.09505e+07
2022-04-05	1	4.67416e+06				5	1.3091e+07
d29	2	4.50162e+06				6	9.88924e+06
	3	4.93781e+06				7	1.09868e+07
	4	5.84172e+06
	5	4.69878e+06
	6	3.47888e+06
	7	4.87617e+06
	8	5.13279e+06
	9	4.63277e+06
	10	4.80749e+06
	11	3.69606e+06
	12	4.85258e+06
	13	4.87327e+06
	14	5.0112e+06

## Sheet: mutACTB-1
d30					d50
	Nr.	Area				Nr.	Area
2021-05-20	1	2.55293e+06			2021-05-20	1	6.57533e+06
d29	2	2.04884e+06			d49	2	7.45935e+06
	3	2.03011e+06				3	7.45287e+06
	4	2.36002e+06				4	6.07251e+06
2021-11-30	1	2.50764e+06			2021-11-30	1	4.84559e+06
d29	2	2.14742e+06			d49	2	6.3365e+06
	3	2.28976e+06				3	5.68745e+06
	4	1.72317e+06				4	9.07841e+06
	5	1.53192e+06				5	5.39614e+06
2022-04-05	1	3.16442e+06				6	4.70441e+06
d29	2	2.8032e+06			2022-04-05	1	9.9342e+06
	3	4.22452e+06			d49	2	7.74902e+06
	4	2.85181e+06				3	6.83201e+06
	5	2.68054e+06				4	5.99062e+06
	6	2.58446e+06				5	6.3088e+06
	7	3.06091e+06				6	8.99598e+06
	8	2.84252e+06				7	8.59578e+06
					d50	1	7.43789e+06
						2	6.42186e+06
						3	8.31746e+06
						4	8.41136e+06

## Sheet: mutACTB-2
d30					d50
	Nr.	Area				Nr.	Area
2021-05-20	1	3.31229e+06			2021-05-20	1	7.73402e+06
d29	2	4.48504e+06			d49	2	6.37684e+06
	3	4.1321e+06				3	8.02693e+06
	4	4.5114e+06				4	6.80612e+06
2021-11-30	1	3.06869e+06			2021-11-30	1	3.75326e+06
d29	2	3.70032e+06			d50	2	4.27004e+06
	3	4.04324e+06				3	6.34327e+06
	4	3.08659e+06				4	5.61834e+06
	5	3.84893e+06				5	3.19228e+06
2022-04-05	1	3.07467e+06				6	3.99799e+06
d29	2	3.55935e+06				7	3.61248e+06
	3	3.58227e+06			2022-04-05	1	5.29763e+06
	4	3.61576e+06			d49	2	2.8601e+06
	5	2.32637e+06				3	2.94224e+06
	6	3.00225e+06				4	5.22713e+06
	7	2.40042e+06				5	6.52293e+06
	8	3.40676e+06				6	4.82727e+06
						7	3.99205e+06
						8	5.06022e+06
						9	6.09997e+06
					d50	1	5.61188e+06
						2	3.91961e+06
						3	4.13128e+06
						4	3.53332e+06
						5	4.81098e+06

## Sheet: mutACTG1-1
d30					d50
	Nr.	Area				Nr.	Area
2021-06-15	1	4.16829e+06			2021-06-15	1	7.88535e+06
d29	2	5.73643e+06			d49	2	6.23382e+06
	3	4.2677e+06				3	7.05726e+06
	4	3.44653e+06				4	7.37603e+06
2021-11-22	1	4.7215e+06			2021-11-22	1	8.64208e+06
d29	2	3.99541e+06			d50	2	6.30582e+06
	3	4.8831e+06				3	7.05233e+06
	4	3.72191e+06				4	5.4694e+06
	5	3.72191e+06				5	5.52297e+06
2021-03-29	1	2.53092e+06				6	7.22311e+06
d29	2	3.86896e+06			2021-03-29	1	9.81061e+06
	3	2.94086e+06			d50	2	9.55432e+06
	4	3.95555e+06				3	5.90299e+06
	5	3.83006e+06				4	8.03288e+06
	6	4.09515e+06				5	7.45964e+06
	7	4.25313e+06				6	8.06011e+06
	8	3.06555e+06				7	9.99562e+06
	9	4.66287e+06				8	8.06816e+06
	10	4.30561e+06				9	9.62733e+06
	11	3.4055e+06				10	9.74249e+06
						11	7.895e+06
						12	7.03953e+06

## Sheet: mutACTG1-2
d30					d50
	Nr.	Area				Nr.	Area
2021-06-15	1	4.62893e+06			2021-06-15	1	6.4717e+06
d30	2	6.33418e+06			d49	2	8.43802e+06
	3	4.67712e+06				3	5.40401e+06
	4	4.47619e+06				4	7.64449e+06
2021-11-22	1	4.20407e+06				5	6.59137e+06
d29	2	4.07261e+06			2021-11-22	1	3.45816e+06
	3	3.39074e+06			d50	2	5.74495e+06
	4	3.22713e+06				3	4.83067e+06
	5	3.07415e+06				4	6.69355e+06
2022-04-05	1	5.32222e+06			2022-04-05	1	2.9249e+06
d29	2	4.71598e+06			d49	2	8.06423e+06
	3	4.59926e+06				3	3.4171e+06
	4	3.59103e+06				4	4.24642e+06
	5	3.44073e+06				5	2.94968e+06
	6	4.54174e+06				6	5.59387e+06
	7	4.3837e+06			d50	1	6.48924e+06
						2	5.30256e+06
						3	6.40168e+06
						4	6.89031e+06
						5	3.84172e+06
