# Supplementary material for: Cerebral organoids expressing mutant actin genes reveal cellular mechanism underlying microcephaly
Source: EMBO Rep. 2025 Dec 10;27(2):387–415. doi: 10.1038/s44319-025-00647-7 (PMC12852704; doi:10.1038/s44319-025-00647-7)
Supplement: Supplementary file 10 — Source data Fig. 3 [file 44319_2025_647_MOESM10_ESM.zip]

Archive with 9 entries (6 files):
- Figure 3/
- Figure 3/3C/
- Figure 3/3D/
- Figure 3/.DS_Store
- __MACOSX/Figure 3/._.DS_Store
- Figure 3/3C/scRNA-seq_cell type composition_main types.xlsx
- __MACOSX/Figure 3/3C/._scRNA-seq_cell type composition_main types.xlsx
- Figure 3/3D/scRNA-seq_ratio BG_RG d30.xlsx
- __MACOSX/Figure 3/3D/._scRNA-seq_ratio BG_RG d30.xlsx
