# Supplementary material for: Cerebral organoids expressing mutant actin genes reveal cellular mechanism underlying microcephaly
Source: EMBO Rep. 2025 Dec 10;27(2):387–415. doi: 10.1038/s44319-025-00647-7 (PMC12852704; doi:10.1038/s44319-025-00647-7)
Supplement: Supplementary file 10 — Source data Fig. 3 [file 44319_2025_647_MOESM10_ESM.zip › Figure 3/3C/scRNA-seq_cell type composition_main types.xlsx]

## Sheet: Main types d30
	radial glia	basal progenitors	neurons	neuroektodermal-like cells	neural crest	mesenchymal-like cells
c1+c2	47.058	15.133	17.3246	3.94249	15.079	1.46291
ACTB p.Thr120Ile	30.9421	29.5718	15.7548	6.60613	16.5019	0.623259
ACTG1 p.Thr203Met	21.376	14.7193	8.80715	15.5592	37.6858	1.85257
cr. ACTB p.Thr120Ile	34.0823	19.3172	9.27925	3.5016	33.4403	0.379341

## Sheet: Main types d50
	radial glia	basal progenitors	neurons	neuroektodermal-like cells	neural crest	mesenchymal-like cells
c1+c2	36.999	19.7548	37.5849	1.98445	3.62936	0.0475001
ACTB p.Thr120Ile	31.0714	24.4362	35.4542	2.58479	6.34267	0.110777
ACTG1 p.Thr203Met	15.7107	18.6794	9.12514	15.9208	39.373	1.191
cr. ACTB p.Thr120Ile	43.2651	20.1389	21.4357	2.97954	12.088	0.0926283
