# Supplementary material for: Cerebral organoids expressing mutant actin genes reveal cellular mechanism underlying microcephaly
Source: EMBO Rep. 2025 Dec 10;27(2):387–415. doi: 10.1038/s44319-025-00647-7 (PMC12852704; doi:10.1038/s44319-025-00647-7)
Supplement: Supplementary file 10 — Source data Fig. 3 [file 44319_2025_647_MOESM10_ESM.zip › Figure 3/3D/scRNA-seq_ratio BG_RG d30.xlsx]

## Sheet: ratio BG_RG d30
c1+c2	ACTB p.Thr120Ile	ACTG1 p.Thr203Met	cr. ACTB p.Thr120Ile
0.321582	0.955713	0.688589	0.566781
