# Supplementary material for: Cerebral organoids expressing mutant actin genes reveal cellular mechanism underlying microcephaly
Source: EMBO Rep. 2025 Dec 10;27(2):387–415. doi: 10.1038/s44319-025-00647-7 (PMC12852704; doi:10.1038/s44319-025-00647-7)
Supplement: Supplementary file 11 — Source data Fig. 4 [file 44319_2025_647_MOESM11_ESM.zip]

Archive with 33 entries (27 files):
- Figure 4/
- Figure 4/4A,G/
- __MACOSX/Figure 4/._4A,G
- Figure 4/.DS_Store
- __MACOSX/Figure 4/._.DS_Store
- Figure 4/4K/
- Figure 4/4J/
- Figure 4/4F/
- Figure 4/4B,C,D,E,H,I/
- Figure 4/4A,G/.DS_Store
- __MACOSX/Figure 4/4A,G/._.DS_Store
- Figure 4/4A,G/mutACTG1-1_DAPI_SOX2.tif
- __MACOSX/Figure 4/4A,G/._mutACTG1-1_DAPI_SOX2.tif
- Figure 4/4A,G/c1 SC102A-1_DAPI_SOX2.tif
- __MACOSX/Figure 4/4A,G/._c1 SC102A-1_DAPI_SOX2.tif
- Figure 4/4A,G/mutACTB-a_DAPI_SOX2_roi.png
- __MACOSX/Figure 4/4A,G/._mutACTB-a_DAPI_SOX2_roi.png
- Figure 4/4A,G/mutACTB-a_DAPI_SOX2.tif
- __MACOSX/Figure 4/4A,G/._mutACTB-a_DAPI_SOX2.tif
- Figure 4/4A,G/c1 SC102A-1_DAPI_SOX2_roi.png
- __MACOSX/Figure 4/4A,G/._c1 SC102A-1_DAPI_SOX2_roi.png
- Figure 4/4A,G/mutACTG1-1_DAPI_SOX2_roi.png
- __MACOSX/Figure 4/4A,G/._mutACTG1-1_DAPI_SOX2_roi.png
- Figure 4/4K/.DS_Store
- __MACOSX/Figure 4/4K/._.DS_Store
- Figure 4/4K/pH3+_DAPI.xlsx
- __MACOSX/Figure 4/4K/._pH3+_DAPI.xlsx
- Figure 4/4J/Ki-67_DAPI.xlsx
- __MACOSX/Figure 4/4J/._Ki-67_DAPI.xlsx
- Figure 4/4F/NumberVentricles_Organoids.xlsx
- __MACOSX/Figure 4/4F/._NumberVentricles_Organoids.xlsx
- Figure 4/4B,C,D,E,H,I/Organoids_Area_Perimeter_Diameter_CellsDapi.xlsx
- __MACOSX/Figure 4/4B,C,D,E,H,I/._Organoids_Area_Perimeter_Diameter_CellsDapi.xlsx
