# Supplementary material for: Cerebral organoids expressing mutant actin genes reveal cellular mechanism underlying microcephaly
Source: EMBO Rep. 2025 Dec 10;27(2):387–415. doi: 10.1038/s44319-025-00647-7 (PMC12852704; doi:10.1038/s44319-025-00647-7)
Supplement: Supplementary file 11 — Source data Fig. 4 [file 44319_2025_647_MOESM11_ESM.zip › Figure 4/4K/pH3+_DAPI.xlsx]

## Sheet: c1 SC102A-1
	Ventricle	pH3+ cells	cells DAPI	pH3+/DAPI	pH3+/DAPI %
20211203_SC_stack_d30_II_19.2.18_5a_pH4(488)_ZO1(555)_O1_2_Stitch	V1	7	323	0.0216718	0.0216718
20211203_SC_stack_d30_II_19.2.18_5a_pH4(488)_ZO1(555)_O1_3_Stitch	V2	21	400	0.0525	0.0525
20211203_SC_stack_d30_II_19.2.18_5a_pH4(488)_ZO1(555)_O2_3_Stitch	V3	21	1016	0.0206693	0.0206693
20211203_SC_stack_d30_II_19.2.18_5a_pH4(488)_ZO1(555)_O2_4_Stitch	V4	20	533	0.0375235	0.0375235
20211203_SC_stack_d30_II_19.2.18_5a_pH4(488)_ZO1(555)_O2_5_Stitch	V5	13	557	0.0233393	0.0233393
20211203_SC_stack_d30_II_19.2.18_5a_pH4(488)_ZO1(555)_O2_6_Stitch	V6	2	208	0.00961538	0.00961538
	V7	2	90	0.0222222	0.0222222
	V8	4	213	0.0187793	0.0187793
20211213_SC_stack_d30_II_192.18_5a_pH4(488)_ZO1(555)_O1_1_Stitch	V9	7	350	0.02	0.02
20211213_SC_stack_d30_II_192.18_5a_pH4(488)_ZO1(555)_O1_2_Stitch	V10	1	94	0.0106383	0.0106383
	V11	5	145	0.0344828	0.0344828
20211213_SC_stack_d30_II_192.18_5a_pH4(488)_ZO1(555)_O1_3_Stitch	V12	11	411	0.026764	0.026764
20211213_SC_stack_d30_II_192.18_5a_pH4(488)_ZO1(555)_O1_4_Stitch	V13	9	126	0.0714286	0.0714286
20211213_SC_stack_d30_II_192.18_5a_pH4(488)_ZO1(555)_O1_6_Stitch	V14	10	353	0.0283286	0.0283286
20211213_SC_stack_d30_II_192.18_5a_pH4(488)_ZO1(555)_O1_7_Stitch	V15	2	83	0.0240964	0.0240964
20211213_SC_stack_d30_II_192.18_5a_pH4(488)_ZO1(555)_O1_8	V16	1	47	0.0212766	0.0212766
20211213_SC_stack_d30_II_192.18_5a_pH4(488)_ZO1(555)_O1_11	V17	3	97	0.0309278	0.0309278
20211214_SC_stack_d30_II_192.18_5a_pH4(488)_ZO1(555)_O1_1_Stitch	V18	15	936	0.0160256	0.0160256
20211214_SC_stack_d30_II_192.18_5a_pH4(488)_ZO1(555)_O1_3_Stitch	V19	24	655	0.0366412	0.0366412
20211217_SC_stack_d30_I_64.18_14b_pH3(488)_ZO1(555)_TUBG(647)_O2_1_Stitch	V20	15	896	0.0167411	0.0167411
20211217_SC_stack_d30_I_64.18_14b_pH3(488)_ZO1(555)_TUBG(647)_O3_1_Stitch	V21	6	363	0.0165289	0.0165289
20211217_SC_stack_d30_I_64.18_14b_pH3(488)_ZO1(555)_TUBG(647)_O3_4_Stitch	V22	7	369	0.0189702	0.0189702
20211217_SC_stack_d30_I_64.18_14b_pH3(488)_ZO1(555)_TUBG(647)_O3_6_Stitch	V23	1	249	0.00401606	0.00401606
	V24	1	44	0.0227273	0.0227273
20211217_SC_stack_d30_I_64.18_14b_pH3(488)_ZO1(555)_TUBG(647)_O3_8_Stitch	V25	15	869	0.0172612	0.0172612
20211217_SC_stack_d30_I_64.18_14b_pH3(488)_ZO1(555)_TUBG(647)_O4_3_Stitch	V26	13	499	0.0260521	0.0260521
20211217_SC_stack_d30_I_64.18_14b_pH3(488)_ZO1(555)_TUBG(647)_O4_4	V27	3	129	0.0232558	0.0232558
20211217_SC_stack_d30_I_64.18_14b_pH3(488)_ZO1(555)_TUBG(647)_O4_5_Stitch	V28	14	885	0.0158192	0.0158192
20211217_SC_stack_d30_I_64.18_14b_pH3(488)_ZO1(555)_TUBG(647)_O4_6	V29	5	111	0.045045	0.045045

## Sheet: c2 CRTDi011-A
	Ventricle	pH3+ cells	cells DAPI	pH3+/DAPI	pH3+/DAPI %
20220103_52555♯9_MPI_stack_d29_I_2211.21_1a_pH3(488)_ZO1(555)_SOX(647)_O1_1_Stitch	V1	24	2002	0.011988	0.011988
20220103_52555♯9_MPI_stack_d29_I_2211.21_1a_pH3(488)_ZO1(555)_SOX(647)_O1_3_Stitch	V2	17	1494	0.0113788	0.0113788
20220103_52555♯9_MPI_stack_d29_I_2211.21_1a_pH3(488)_ZO1(555)_SOX(647)_O1_4_Stitch	V3	9	1692	0.00531915	0.00531915
20220103_52555♯9_MPI_stack_d29_I_2211.21_1a_pH3(488)_ZO1(555)_SOX(647)_O1_5_Stitch	V4	6	2329	0.00257621	0.00257621
20220103_52555♯9_stack_d31_I_0111.21_1a_pH3(488)_ZO1(555)_SOX(647)_O3_1_Stitch	V5	4	513	0.00779727	0.00779727
20220103_52555♯9_stack_d31_I_01.11.21_1a_pH3(488)_ZO1(555)_SOX(647)_O3_3	V6	1	116	0.00862069	0.00862069
20220103_52555♯9_stack_d31_I_0111.21_1a_pH3(488)_ZO1(555)_SOX(647)_O4_1_Stitch	V7	11	667	0.0164918	0.0164918
20220103_52555♯9_stack_d31_I_0111.21_1a_pH3(488)_ZO1(555)_SOX(647)_O4_2_Stitch	V8	8	831	0.00962696	0.00962696
20220103_52555♯9_stack_d31_I_0111.21_1a_pH3(488)_ZO1(555)_SOX(647)_O4_3_Stitch	V9	17	995	0.0170854	0.0170854
20220103_52555♯9_stack_d31_I_0111.21_1a_pH3(488)_ZO1(555)_SOX(647)_O4_4_Stitch	V10	12	363	0.0330579	0.0330579
20220103_52555♯9_stack_d31_I_0111.21_1a_pH3(488)_ZO1(555)_SOX(647)_O4_6_Stitch	V11	27	744	0.0362903	0.0362903
20220103_52555♯9_stack_d31_I_0111.21_1a_pH3(488)_ZO1(555)_SOX(647)_O5_1_Stitch	V12	8	400	0.02	0.02
20220103_52555♯9_stack_d31_I_0111.21_1a_pH3(488)_ZO1(555)_SOX(647)_O5_4_Stitch	V13	27	1671	0.016158	0.016158
20220103_52555♯9_stack_d31_I_0111.21_1a_pH3(488)_ZO1(555)_SOX(647)_O5_5_Stitch	V14	25	1317	0.0189825	0.0189825
20220103_52555♯9_stack_d31_I_0111.21_1a_pH3(488)_ZO1(555)_SOX(647)_O5_6_Stitch	V15	44	2394	0.0183793	0.0183793
20220103_52555♯9_stack_d31_I_0111.21_1a_pH3(488)_ZO1(555)_SOX(647)_O5_7_Stitch	V16	23	1360	0.0169118	0.0169118
20211229_52555♯9_stack_d31_I_0111.21_1a_pH3(488)_ZO1(555)_SOX(647)_O1_1_Stitch	V17	11	1156	0.00951557	0.00951557
20211229_52555♯9_stack_d31_I_0111.21_1a_pH3(488)_ZO1(555)_SOX(647)_O2_1_Stitch	V18	18	1229	0.0146461	0.0146461
20211229_52555♯9_stack_d31_I_0111.21_1a_pH3(488)_ZO1(555)_SOX(647)_O2_3_Stitch	V19	6	294	0.0204082	0.0204082
20211229_52555♯9_stack_d31_I_0111.21_1a_pH3(488)_ZO1(555)_SOX(647)_O2_4_Stitch	V20	6	336	0.0178571	0.0178571
20220104_52555♯9_MPI_stack_d29_I_2211.21_1a_pH3(488)_ZO1(555)_SOX(647)_O2_2_Stitch	V21	16	2157	0.00741771	0.00741771
20220104_52555♯9_MPI_stack_d29_I_2211.21_1a_pH3(488)_ZO1(555)_SOX(647)_O2_3_Stitch	V22	17	1993	0.00852985	0.00852985
20220104_52555♯9_MPI_stack_d29_I_2211.21_1a_pH3(488)_ZO1(555)_SOX(647)_O2_5_Stitch	V23	25	1716	0.0145688	0.0145688
20220104_52555♯9_MPI_stack_d29_I_2211.21_1a_pH3(488)_ZO1(555)_SOX(647)_O3_1_Stitch	V24	24	1227	0.0195599	0.0195599
20220104_52555♯9_MPI_stack_d29_I_2211.21_1a_pH3(488)_ZO1(555)_SOX(647)_O3_2_Stitch	V25	14	1113	0.0125786	0.0125786
20220104_52555♯9_MPI_stack_d29_I_2211.21_1a_pH3(488)_ZO1(555)_SOX(647)_O3_3_Stitch	V26	36	2444	0.01473	0.01473
20220104_52555♯9_MPI_stack_d29_I_2211.21_1a_pH3(488)_ZO1(555)_SOX(647)_O3_4_Stitch	V27	15	906	0.0165563	0.0165563
20220104_52555♯9_MPI_stack_d29_I_2211.21_1a_pH3(488)_ZO1(555)_SOX(647)_O4_1_Stitch	V28	55	2968	0.018531	0.018531
20220104_52555♯9_MPI_stack_d29_I_2211.21_1a_pH3(488)_ZO1(555)_SOX(647)_O4_3_Stitch	V29	12	704	0.0170455	0.0170455
	V30	42	851	0.0493537	0.0493537

## Sheet: mutACTB-1
	Ventricle	pH3+ cells	cells DAPI	pH3+/DAPI	pH3+/DAPI %
20211206_K11_stack_d30_III_64.18_15b_pH4(488)_ZO1(555)_O1_1_Stitch	V1	1	148	0.00675676	0.00675676
20211206_K11_stack_d30_III_64.18_15b_pH4(488)_ZO1(555)_O2_1_Stitch	V2	3	240	0.0125	0.0125
20211206_K11_stack_d30_III_64.18_15b_pH4(488)_ZO1(555)_O3_1_Stitch	V3	9	322	0.0279503	0.0279503
20211213_K11_stack_d30_III_64.18_2a_pH3(488)_ZO1(555)_SOX2(647)_O1_1_Stitch	V4	7	627	0.0111643	0.0111643
20211213_K11_stack_d30_III_64.18_2a_pH3(488)_ZO1(555)_SOX2(647)_O1_2_Stitch	V5	5	227	0.0220264	0.0220264
20211213_K11_stack_d30_III_64.18_2a_pH3(488)_ZO1(555)_SOX2(647)_O2_3_Stitch	V6	4	326	0.0122699	0.0122699
20211213_K11_stack_d30_III_64.18_2a_pH3(488)_ZO1(555)_SOX2(647)_O3_1	V7	6	312	0.0192308	0.0192308
20211213_K11_stack_d30_III_64.18_2a_pH3(488)_ZO1(555)_SOX2(647)_O3_3_stitch	V8	3	121	0.0247934	0.0247934
	V9	2	101	0.019802	0.019802
20211213_K11_stack_d30_III_64.18_2a_pH3(488)_ZO1(555)_SOX2(647)_O4_1	V10	9	582	0.0154639	0.0154639
20211213_K11_stack_d30_III_64.18_2a_pH3(488)_ZO1(555)_SOX2(647)_O4_2_stitch	V11	3	130	0.0230769	0.0230769
20211213_K11_stack_d30_III_64.18_2a_pH3(488)_ZO1(555)_SOX2(647)_O5_3_stitch	V12	4	288	0.0138889	0.0138889
20211213_K11_stack_d30_III_64.18_2a_pH3(488)_ZO1(555)_SOX2(647)_O5_5_stitch	V13	3	170	0.0176471	0.0176471
20211213_K11_stack_d30_III_64.18_2a_pH3(488)_ZO1(555)_SOX2(647)_O6_1_stitch	V14	2	159	0.0125786	0.0125786
20211213_K11_stack_d30_III_64.18_2a_pH3(488)_ZO1(555)_SOX2(647)_O6_2_stitch	V15	3	131	0.0229008	0.0229008
20211213_K11_stack_d30_III_64.18_2a_pH3(488)_ZO1(555)_SOX2(647)_O6_3_stitch	V16	2	241	0.00829876	0.00829876
20211213_K11_stack_d30_III_64.18_2a_pH3(488)_ZO1(555)_SOX2(647)_O7_2_stitch	V17	1	207	0.00483092	0.00483092
20211213_K11_stack_d30_III_64.18_2a_pH3(488)_ZO1(555)_SOX2(647)_O7_3_stitch	V18	2	250	0.008	0.008
20211229_K11_stack_d30_III_143.18_16b_pH3(488)_ZO1(555)_TUBG(647)_O3_1_Stitch	V19	11	354	0.0310734	0.0310734
20211229_K11_stack_d30_III_14.3.18_16b_pH3(488)_ZO1(555)_TUBG(647)_O2_1	V20	7	186	0.0376344	0.0376344

## Sheet: mutACTB-2
	Ventricle	pH3+ cells	cells DAPI	pH3+/DAPI	pH3+/DAPI %
20211206_K14_stack_d30_III_97.18_13b_pH4(488)_ZO1(555)_O1_2_Stitch	V1	6	373	0.0160858	0.0160858
20211206_K14_stack_d30_III_97.18_13b_pH4(488)_ZO1(555)_O3_1_Stitch	V2	11	366	0.0300546	0.0300546
20211206_K14_stack_d30_III_97.18_13b_pH4(488)_ZO1(555)_O3_2_Stitch	V3	1	254	0.00393701	0.00393701
20211206_K14_stack_d30_III_9.7.18_13b_pH4(488)_ZO1(555)_O3_4	V4	4	130	0.0307692	0.0307692
20211206_K14_stack_d30_III_97.18_13b_pH4(488)_ZO1(555)_O4_1_Stitch	V5	4	254	0.015748	0.015748
	V6	2	64	0.03125	0.03125
20211206_K14_stack_d30_III_97.18_13b_pH4(488)_ZO1(555)_O5_4_Stitch	V7	9	208	0.0432692	0.0432692
20211206_K14_stack_d30_III_97.18_13b_pH4(488)_ZO1(555)_O6_3_Stitch	V8	9	170	0.0529412	0.0529412
20211206_K14_stack_d30_III_97.18_13b_pH4(488)_ZO1(555)_O7_1_Stitch	V9	8	354	0.0225989	0.0225989
20211206_K14_stack_d30_III_97.18_13b_pH4(488)_ZO1(555)_O7_3_Stitch	V10	1	57	0.0175439	0.0175439
20211228_K14_stack_d30_I_304.18_7a_pH3(488)_ZO1(555)_TUBG(647)_O1_1_Stitch	V11	19	844	0.0225118	0.0225118
20211228_K14_stack_d30_I_304.18_7a_pH3(488)_ZO1(555)_TUBG(647)_O1_2_Stitch	V12	9	457	0.0196937	0.0196937
20211228_K14_stack_d30_I_304.18_7a_pH3(488)_ZO1(555)_TUBG(647)_O1_4_Stitch	V13	2	423	0.00472813	0.00472813
20211228_K14_stack_d30_I_304.18_7a_pH3(488)_ZO1(555)_TUBG(647)_O1_5_Stitch	V14	2	507	0.00394477	0.00394477
20211228_K14_stack_d30_I_304.18_7a_pH3(488)_ZO1(555)_TUBG(647)_O1_9_Stitch	V15	5	145	0.0344828	0.0344828
	V16	5	196	0.0255102	0.0255102
20211228_K14_stack_d30_I_304.18_7a_pH3(488)_ZO1(555)_TUBG(647)_O2_1_Stitch	V17	3	282	0.0106383	0.0106383
20211228_K14_stack_d30_I_304.18_7a_pH3(488)_ZO1(555)_TUBG(647)_O2_2_Stitch	V18	1	276	0.00362319	0.00362319
20211228_K14_stack_d30_I_304.18_7a_pH3(488)_ZO1(555)_TUBG(647)_O2_3_Stitch	V19	1	286	0.0034965	0.0034965
20211228_K14_stack_d30_I_304.18_7a_pH3(488)_ZO1(555)_TUBG(647)_O2_4_Stitch	V20	3	297	0.010101	0.010101
20211228_K14_stack_d30_I_304.18_7a_pH3(488)_ZO1(555)_TUBG(647)_O2_5_Stitch	V21	4	699	0.00572246	0.00572246
20211228_K14_stack_d30_I_304.18_7a_pH3(488)_ZO1(555)_TUBG(647)_O2_9_Stitch	V22	12	644	0.0186335	0.0186335
20211228_K14_stack_d30_I_304.18_7a_pH3(488)_ZO1(555)_TUBG(647)_O3_1_Stitch	V23	2	196	0.0102041	0.0102041
20211228_K14_stack_d30_I_304.18_7a_pH3(488)_ZO1(555)_TUBG(647)_O3_2_Stitch	V24	3	205	0.0146341	0.0146341
20211228_K14_stack_d30_I_304.18_7a_pH3(488)_ZO1(555)_TUBG(647)_O4_1_Stitch	V25	6	642	0.00934579	0.00934579
20211228_K14_stack_d30_I_304.18_7a_pH3(488)_ZO1(555)_TUBG(647)_O4_4_Stitch	V26	6	446	0.0134529	0.0134529
20211228_K14_stack_d30_I_304.18_7a_pH3(488)_ZO1(555)_TUBG(647)_O4_6_Stitch	V27	1	237	0.00421941	0.00421941
20211228_K14_stack_d30_I_304.18_7a_pH3(488)_ZO1(555)_TUBG(647)_O4_7_Stitch	V28	20	760	0.0263158	0.0263158

## Sheet: mutACTG1-1
	Ventricle	pH3+ cells	cells DAPI	pH3+/DAPI	pH3+/DAPI %
20211206_Da2_stack_d30_I_64.18_19c_pH4(488)_ZO1(555)_O1_1_Stitch	V1	1	141	0.0070922	0.0070922
20211214_Da2_stack_d30_I_64.18_2a_pH3(488)_ZO1(555)_SOX2(647)_O_2_Stitch	V2	1	170	0.00588235	0.00588235
20211214_Da2_stack_d30_I_64.18_2a_pH3(488)_ZO1(555)_SOX2(647)_O_3_Stitch	V3	7	318	0.0220126	0.0220126
20211214_Da2_stack_d30_I_64.18_2a_pH3(488)_ZO1(555)_SOX2(647)_O2_3_Stitch	V4	1	190	0.00526316	0.00526316
20211214_Da2_stack_d30_I_64.18_2a_pH3(488)_ZO1(555)_SOX2(647)_O4_2_Stitch	V5	3	94	0.0319149	0.0319149
20211214_Da2_stack_d30_I_64.18_2a_pH3(488)_ZO1(555)_SOX2(647)_O4_6_Stitch	V6	3	668	0.00449102	0.00449102
20211214_Da2_stack_d30_I_64.18_2a_pH3(488)_ZO1(555)_SOX2(647)_O5_1_Stitch	V7	2	551	0.00362976	0.00362976
20211214_Da2_stack_d30_I_64.18_2a_pH3(488)_ZO1(555)_SOX2(647)_O5_2	V8	3	76	0.0394737	0.0394737
20211214_Da2_stack_d30_I_64.18_2a_pH3(488)_ZO1(555)_SOX2(647)_O5_3_Stitch	V9	5	451	0.0110865	0.0110865
20211229_Da2_stack_d30_IV_30.3.18_10a_pH3(488)_ZO1(555)_TUBG(647)_O1_1	V10	1	164	0.00609756	0.00609756
20211229_Da2_stack_d30_IV_303.18_10a_pH3(488)_ZO1(555)_TUBG(647)_O2_1_Stitch	V11	2	134	0.0149254	0.0149254
20211229_Da2_stack_d30_IV_303.18_10a_pH3(488)_ZO1(555)_TUBG(647)_O2_2_Stitch	V12	2	170	0.0117647	0.0117647
20211229_Da2_stack_d30_IV_303.18_10a_pH3(488)_ZO1(555)_TUBG(647)_O2_3_Stitch	V13	2	259	0.00772201	0.00772201
20211229_Da2_stack_d30_IV_303.18_10a_pH3(488)_ZO1(555)_TUBG(647)_O2_7_Stitch	V14	2	64	0.03125	0.03125
20211229_Da2_stack_d30_IV_303.18_10a_pH3(488)_ZO1(555)_TUBG(647)_O3_1_Stitch	V15	5	200	0.025	0.025
20211229_Da2_stack_d30_IV_303.18_10a_pH3(488)_ZO1(555)_TUBG(647)_O3_3_Stitch	V16	4	128	0.03125	0.03125
20211229_Da2_stack_d30_IV_303.18_10a_pH3(488)_ZO1(555)_TUBG(647)_O3_4_Stitch	V17	3	90	0.0333333	0.0333333
20211229_Da2_stack_d30_IV_303.18_10a_pH3(488)_ZO1(555)_TUBG(647)_O3_5_Stitch	V18	8	291	0.0274914	0.0274914
20211229_Da2_stack_d30_IV_303.18_10a_pH3(488)_ZO1(555)_TUBG(647)_O3_6_Stitch	V19	1	218	0.00458716	0.00458716

## Sheet: mutACTG1-2
	Ventricle	pH3+ cells	cells DAPI	pH3+/DAPI	pH3+/DAPI %
20211203_Da9_stack_d30_6.4.18_15b_pH4(488)_ZO1(555)_O1_1_Stitch	V1	1	232	0.00431034	0.00431034
20211203_Da9_stack_d30_6.4.18_15b_pH4(488)_ZO1(555)_O1_2_Stitch	V2	12	449	0.0267261	0.0267261
20211203_Da9_stack_d30_6.4.18_15b_pH4(488)_ZO1(555)_O1_3_Stitch	V3	6	969	0.00619195	0.00619195
20211203_Da9_stack_d30_6.4.18_15b_pH4(488)_ZO1(555)_O2_1_Stitch	V4	4	197	0.0203046	0.0203046
20211203_Da9_stack_d30_6.4.18_15b_pH4(488)_ZO1(555)_O2_3_Stitch	V5	4	204	0.0196078	0.0196078
20211203_Da9_stack_d30_6.4.18_15b_pH4(488)_ZO1(555)_O3_1_Stitch	V6	7	201	0.0348259	0.0348259
20211203_Da9_stack_d30_6.4.18_15b_pH4(488)_ZO1(555)_O3_2_Stitch	V7	3	121	0.0247934	0.0247934
20211203_Da9_stack_d30_6.4.18_15b_pH4(488)_ZO1(555)_O3_3_Stitch	V8	3	109	0.0275229	0.0275229
20211203_Da9_stack_d30_6.4.18_15b_pH4(488)_ZO1(555)_O3_6_Stitch	V9	4	187	0.0213904	0.0213904
20211211_Da9_stack_d30_I_64.18_2a_pH3(488)_ZO1(555)_SOX2(647)_O1_4_Stitch	V10	5	280	0.0178571	0.0178571
20211211_Da9_stack_d30_I_64.18_2a_pH3(488)_ZO1(555)_SOX2(647)_O2_3_Stitcch	V11	10	829	0.0120627	0.0120627
20211211_Da9_stack_d30_I_64.18_2a_pH3(488)_ZO1(555)_SOX2(647)_O3_3_Stitch	V12	13	717	0.0181311	0.0181311
20211211_Da9_stack_d30_I_64.18_2a_pH3(488)_ZO1(555)_SOX2(647)_O3_4_Stitch	V13	13	863	0.0150637	0.0150637
20211211_Da9_stack_d30_I_64.18_2a_pH3(488)_ZO1(555)_SOX2(647)_O4_1_Stitch	V14	4	408	0.00980392	0.00980392
20211211_Da9_stack_d30_I_64.18_2a_pH3(488)_ZO1(555)_SOX2(647)_O4_4_Stitch	V15	7	305	0.0229508	0.0229508
20211211_Da9_stack_d30_I_64.18_2a_pH3(488)_ZO1(555)_SOX2(647)_O5_3_Stitch	V16	19	1083	0.0175439	0.0175439
20211228_Da9_stack_d30_I_143.18_4a_pH3(488)_ZO1(555)_TUBG(647)_O1_2_Stitch	V17	2	88	0.0227273	0.0227273
20211228_Da9_stack_d30_I_143.18_4a_pH3(488)_ZO1(555)_TUBG(647)_O5_1_Stitch	V18	3	261	0.0114943	0.0114943
20211228_Da9_stack_d30_I_143.18_4a_pH3(488)_ZO1(555)_TUBG(647)_O5_2_Stitch	V19	4	270	0.0148148	0.0148148
