# Supplementary material for: Cerebral organoids expressing mutant actin genes reveal cellular mechanism underlying microcephaly
Source: EMBO Rep. 2025 Dec 10;27(2):387–415. doi: 10.1038/s44319-025-00647-7 (PMC12852704; doi:10.1038/s44319-025-00647-7)
Supplement: Supplementary file 11 — Source data Fig. 4 [file 44319_2025_647_MOESM11_ESM.zip › Figure 4/4J/Ki-67_DAPI.xlsx]

## Sheet: c1 SC102A-1
	ki-67	DAPI	ki-67/DAPI	ki-67/DAPI %
20220218_SC_stack_d30_II_3004.18_3a_PanCad(488)_ki-67(555)_SOX2(647)_O1_1_Stitch	352	688	0.511628	0.511628
20220218_SC_stack_d30_II_3004.18_3a_PanCad(488)_ki-67(555)_SOX2(647)_O1_2_Stitch	362	712	0.508427	0.508427
20220218_SC_stack_d30_II_3004.18_3a_PanCad(488)_ki-67(555)_SOX2(647)_O1_3_Stitch	207	399	0.518797	0.518797
20220218_SC_stack_d30_II_3004.18_3a_PanCad(488)_ki-67(555)_SOX2(647)_O1_4_Stitch	126	268	0.470149	0.470149
20220218_SC_stack_d30_II_3004.18_3a_PanCad(488)_ki-67(555)_SOX2(647)_O1_5_Stitch	448	926	0.483801	0.483801
20220218_SC_stack_d30_II_3004.18_3a_PanCad(488)_ki-67(555)_SOX2(647)_O1_7_Stitch	77	128	0.601562	0.601562
	173	290	0.596552	0.596552
20220218_SC_stack_d30_II_3004.18_3a_PanCad(488)_ki-67(555)_SOX2(647)_O1_8_Stitch	58	106	0.54717	0.54717
20220218_SC_stack_d30_II_3004.18_3a_PanCad(488)_ki-67(555)_SOX2(647)_O1_9_Stitch	472	1375	0.343273	0.343273
20220218_SC_stack_d30_II_3004.18_3a_PanCad(488)_ki-67(555)_SOX2(647)_O1_10_Stitch	175	419	0.417661	0.417661
20220218_SC_stack_d30_II_3004.18_3a_PanCad(488)_ki-67(555)_SOX2(647)_O3_1_Stitch	317	726	0.436639	0.436639
20220218_SC_stack_d30_II_3004.18_3a_PanCad(488)_ki-67(555)_SOX2(647)_O3_2_Stitch	424	749	0.566088	0.566088
20220218_SC_stack_d30_II_3004.18_3a_PanCad(488)_ki-67(555)_SOX2(647)_O3_3_Stitch	216	381	0.566929	0.566929
20220218_SC_stack_d30_II_3004.18_3a_PanCad(488)_ki-67(555)_SOX2(647)_O3_6_Stitch	273	510	0.535294	0.535294
20220218_SC_stack_d30_II_3004.18_3a_PanCad(488)_ki-67(555)_SOX2(647)_O3_7_Stitch	210	523	0.40153	0.40153
20220218_SC_stack_d30_II_3004.18_3a_PanCad(488)_ki-67(555)_SOX2(647)_O3_10_Stitch	138	288	0.479167	0.479167
20220218_SC_stack_d30_II_3004.18_3a_PanCad(488)_ki-67(555)_SOX2(647)_O3_11_Stitch	805	1309	0.614973	0.614973
20220218_SC_stack_d30_II_3004.18_3a_PanCad(488)_ki-67(555)_SOX2(647)_O3_12_Stitch	229	327	0.700306	0.700306
20220218_SC_stack_d30_II_3004.18_3a_PanCad(488)_ki-67(555)_SOX2(647)_O3_13_Stitch	676	1124	0.601423	0.601423
20220218_SC_stack_d30_II_3004.18_3a_PanCad(488)_ki-67(555)_SOX2(647)_O3_14_Stitch	469	1124	0.41726	0.41726
20220218_SC_stack_d30_II_3004.18_3a_PanCad(488)_ki-67(555)_SOX2(647)_O3_15_Stitch	478	743	0.643338	0.643338
20220218_SC_stack_d30_II_3004.18_3a_PanCad(488)_ki-67(555)_SOX2(647)_O3_16_Stitch	483	846	0.570922	0.570922
20220218_SC_stack_d30_II_3004.18_3a_PanCad(488)_ki-67(555)_SOX2(647)_O3_17_Stitch	411	606	0.678218	0.678218
20220218_SC_stack_d30_II_3004.18_3a_PanCad(488)_ki-67(555)_SOX2(647)_O3_18_Stitch	421	650	0.647692	0.647692
20220218_SC_stack_d30_II_3004.18_3a_PanCad(488)_ki-67(555)_SOX2(647)_O3_19_Stitch	398	624	0.637821	0.637821
20220218_SC_stack_d30_II_3004.18_3a_PanCad(488)_ki-67(555)_SOX2(647)_O3_20_Stitch	351	574	0.611498	0.611498
20220218_SC_stack_d30_II_3004.18_3a_PanCad(488)_ki-67(555)_SOX2(647)_O3_22_Stitch	575	1140	0.504386	0.504386
20220218_SC_stack_d30_II_3004.18_3a_PanCad(488)_ki-67(555)_SOX2(647)_O3_23_Stitch	92	239	0.384937	0.384937
20220218_SC_stack_d30_II_3004.18_3a_PanCad(488)_ki-67(555)_SOX2(647)_O4_1_Stitch	697	1190	0.585714	0.585714
20220218_SC_stack_d30_II_3004.18_3a_PanCad(488)_ki-67(555)_SOX2(647)_O4_2_Stitch	299	591	0.505922	0.505922
20220323_SC_stack_d30_II_1902.18_4a_PanCadherin(488)_ki67(555)_SOX2(647)_O1_1_Stitch	481	816	0.589461	0.589461
20220323_SC_stack_d30_II_1902.18_4a_PanCadherin(488)_ki67(555)_SOX2(647)_O1_2_Stitch	234	428	0.546729	0.546729
20220323_SC_stack_d30_II_1902.18_4a_PanCadherin(488)_ki67(555)_SOX2(647)_O1_3_Stitch	156	281	0.55516	0.55516
20220323_SC_stack_d30_II_1902.18_4a_PanCadherin(488)_ki67(555)_SOX2(647)_O1_4_Stitch	123	227	0.54185	0.54185
20220323_SC_stack_d30_II_1902.18_4a_PanCadherin(488)_ki67(555)_SOX2(647)_O3_1_Stitch	260	444	0.585586	0.585586
20220323_SC_stack_d30_II_1902.18_4a_PanCadherin(488)_ki67(555)_SOX2(647)_O3_2_Stitch	217	440	0.493182	0.493182
20220323_SC_stack_d30_II_1902.18_4a_PanCadherin(488)_ki67(555)_SOX2(647)_O3_3_Stitch	392	615	0.637398	0.637398
20220323_SC_stack_d30_II_1902.18_4a_PanCadherin(488)_ki67(555)_SOX2(647)_O3_4_Stitch	257	490	0.52449	0.52449

## Sheet: c2 CRTDi011-A
	ki-67	DAPI	ki-67/DAPI	ki-67/DAPI %
20220120_52555♯9_KGE_stack_d31_I_0111.21_4a_PanCad(488)_ki-67(555)_SOX2(647)_O1_1_Stitch	575	1064	0.540414	0.540414
20220120_52555♯9_KGE_stack_d31_I_0111.21_4a_PanCad(488)_ki-67(555)_SOX2(647)_O1_2_Stitch	228	851	0.26792	0.26792
20220120_52555♯9_KGE_stack_d31_I_0111.21_4a_PanCad(488)_ki-67(555)_SOX2(647)_O1_3_Stitch	385	809	0.475896	0.475896
20220120_52555♯9_KGE_stack_d31_I_0111.21_4a_PanCad(488)_ki-67(555)_SOX2(647)_O1_4_Stitch	303	735	0.412245	0.412245
20220120_52555♯9_KGE_stack_d31_I_0111.21_4a_PanCad(488)_ki-67(555)_SOX2(647)_O1_6_Stitch	620	1340	0.462687	0.462687
20220120_52555♯9_KGE_stack_d31_I_0111.21_4a_PanCad(488)_ki-67(555)_SOX2(647)_O2_1_Stitch	87	219	0.39726	0.39726
	112	236	0.474576	0.474576
20220120_52555♯9_KGE_stack_d31_I_0111.21_4a_PanCad(488)_ki-67(555)_SOX2(647)_O2_3_Stitch	568	1656	0.342995	0.342995
20220120_52555♯9_KGE_stack_d31_I_0111.21_4a_PanCad(488)_ki-67(555)_SOX2(647)_O2_5_Stitch	78	183	0.42623	0.42623
20220120_52555♯9_KGE_stack_d31_I_0111.21_4a_PanCad(488)_ki-67(555)_SOX2(647)_O3_2_Stitch	402	915	0.439344	0.439344
20220120_52555♯9_KGE_stack_d31_I_0111.21_4a_PanCad(488)_ki-67(555)_SOX2(647)_O3_3_Stitch	126	362	0.348066	0.348066
20220120_52555♯9_KGE_stack_d31_I_0111.21_4a_PanCad(488)_ki-67(555)_SOX2(647)_O3_5_Stitch	672	1343	0.500372	0.500372
20220120_52555♯9_KGE_stack_d31_I_0111.21_4a_PanCad(488)_ki-67(555)_SOX2(647)_O3_7_Stitch	184	429	0.428904	0.428904
20220120_52555♯9_KGE_stack_d31_I_0111.21_4a_PanCad(488)_ki-67(555)_SOX2(647)_O4_4_Stitch	185	363	0.509642	0.509642
20220120_52555♯9_KGE_stack_d31_I_0111.21_4a_PanCad(488)_ki-67(555)_SOX2(647)_O4_5_Stitch	396	787	0.503177	0.503177
20220209_52555♯9_MPI_stack_d29_I_3011.21_3a_PanCad(488)_ki-67(555)_SOX2(647)_O1_1_Stitch	392	1124	0.348754	0.348754
20220209_52555♯9_MPI_stack_d29_I_3011.21_3a_PanCad(488)_ki-67(555)_SOX2(647)_O1_4_Stitch	94	163	0.576687	0.576687
20220209_52555♯9_MPI_stack_d29_I_3011.21_3a_PanCad(488)_ki-67(555)_SOX2(647)_O1_5_Stitch	874	2432	0.359375	0.359375
20220209_52555♯9_MPI_stack_d29_I_3011.21_3a_PanCad(488)_ki-67(555)_SOX2(647)_O1_7_Stitch	241	585	0.411966	0.411966
20220209_52555♯9_MPI_stack_d29_I_3011.21_3a_PanCad(488)_ki-67(555)_SOX2(647)_O3_2_Stitch	55	85	0.647059	0.647059
20220209_52555♯9_MPI_stack_d29_I_3011.21_3a_PanCad(488)_ki-67(555)_SOX2(647)_O3_3_Stitch	1012	1712	0.591121	0.591121
20220209_52555♯9_MPI_stack_d29_I_3011.21_3a_PanCad(488)_ki-67(555)_SOX2(647)_O3_5_Stitch	333	791	0.420986	0.420986
20220209_52555♯9_MPI_stack_d29_I_3011.21_3a_PanCad(488)_ki-67(555)_SOX2(647)_O3_6_Stitch	184	560	0.328571	0.328571
20220209_52555♯9_MPI_stack_d29_I_3011.21_3a_PanCad(488)_ki-67(555)_SOX2(647)_O3_7_Stitch	413	968	0.426653	0.426653
20220209_52555♯9_MPI_stack_d29_I_3011.21_3a_PanCad(488)_ki-67(555)_SOX2(647)_O4_1_Stitch	455	1059	0.429651	0.429651
20220209_52555♯9_MPI_stack_d29_I_3011.21_3a_PanCad(488)_ki-67(555)_SOX2(647)_O4_2_Stitch	569	1115	0.510314	0.510314
20220209_52555♯9_MPI_stack_d29_I_3011.21_3a_PanCad(488)_ki-67(555)_SOX2(647)_O4_3_Stitch	417	862	0.483759	0.483759
20220209_52555♯9_MPI_stack_d29_I_3011.21_3a_PanCad(488)_ki-67(555)_SOX2(647)_O4_4_Stitch	60	127	0.472441	0.472441

## Sheet: mutACTB-1
	ki-67	DAPI	ki-67/DAPI	ki-67/DAPI %
20220121_K11_MPI_stack_d29_I_2211.21_3a_PanCad(488)_ki-67(555)_SOX2(647)_O1_1_Stitch	427	543	0.786372	0.786372
20220121_K11_MPI_stack_d29_I_2211.21_3a_PanCad(488)_ki-67(555)_SOX2(647)_O1_3_Stitch	216	337	0.64095	0.64095
20220121_K11_MPI_stack_d29_I_2211.21_3a_PanCad(488)_ki-67(555)_SOX2(647)_O1_4_Stitch	715	1457	0.490734	0.490734
20220121_K11_MPI_stack_d29_I_2211.21_3a_PanCad(488)_ki-67(555)_SOX2(647)_O1_5_Stitch	419	743	0.56393	0.56393
20220121_K11_MPI_stack_d29_I_2211.21_3a_PanCad(488)_ki-67(555)_SOX2(647)_O2_1_Stitch	699	1489	0.469443	0.469443
20220121_K11_MPI_stack_d29_I_2211.21_3a_PanCad(488)_ki-67(555)_SOX2(647)_O2_2_Stitch	62	108	0.574074	0.574074
20220121_K11_MPI_stack_d29_I_2211.21_3a_PanCad(488)_ki-67(555)_SOX2(647)_O2_5_Stitch	133	199	0.668342	0.668342
20220121_K11_MPI_stack_d29_I_2211.21_3a_PanCad(488)_ki-67(555)_SOX2(647)_O2_7_Stitch	508	694	0.731988	0.731988
20220121_K11_MPI_stack_d29_I_2211.21_3a_PanCad(488)_ki-67(555)_SOX2(647)_O3_1_Stitch	315	807	0.390335	0.390335
20220121_K11_MPI_stack_d29_I_2211.21_3a_PanCad(488)_ki-67(555)_SOX2(647)_O3_2_Stitch	389	1218	0.319376	0.319376
20220121_K11_MPI_stack_d29_I_2211.21_3a_PanCad(488)_ki-67(555)_SOX2(647)_O3_3_Stitch	299	699	0.427754	0.427754
20220121_K11_MPI_stack_d29_I_2211.21_3a_PanCad(488)_ki-67(555)_SOX2(647)_O4_1_Stitch	350	719	0.486787	0.486787
20220323_K11_stack_d30_III_0604.18_17b_PanCadherin(488)_ki67(555)_SOX2(647)_O1_1_Stitch	118	201	0.587065	0.587065
20220323_K11_stack_d30_III_0604.18_17b_PanCadherin(488)_ki67(555)_SOX2(647)_O2_1_Stitch	131	199	0.658291	0.658291
20220323_K11_stack_d30_III_0604.18_17b_PanCadherin(488)_ki67(555)_SOX2(647)_O2_2_Stitch	95	195	0.487179	0.487179

## Sheet: mutACTB-2
	ki-67	DAPI	ki-67/DAPI	ki-67/DAPI %
20220128_K14_MPI_stack_d29_I_22.11.21_3a_PanCad(488)_ki-67(555)_SOX2(647)_O1_3	32	65	0.492308	0.492308
20220128_K14_MPI_stack_d29_I_2211.21_3a_PanCad(488)_ki-67(555)_SOX2(647)_O1_2_Stitch	251	502	0.5	0.5
20220128_K14_MPI_stack_d29_I_2211.21_3a_PanCad(488)_ki-67(555)_SOX2(647)_O1_5_Stitch	139	322	0.431677	0.431677
20220128_K14_MPI_stack_d29_I_2211.21_3a_PanCad(488)_ki-67(555)_SOX2(647)_O2_1_Stitch	197	329	0.598784	0.598784
20220128_K14_MPI_stack_d29_I_2211.21_3a_PanCad(488)_ki-67(555)_SOX2(647)_O2_2	38	108	0.351852	0.351852
	36	101	0.356436	0.356436
	97	251	0.386454	0.386454
20220128_K14_MPI_stack_d29_I_2211.21_3a_PanCad(488)_ki-67(555)_SOX2(647)_O2_3_Stitch	22	108	0.203704	0.203704

## Sheet: mutACTG1-1
	ki-67	DAPI	ki-67/DAPI	ki-67/DAPI %
20220121_Da2_MPI_stack_d29_I_2211.21_3a_PanCad(488)_ki-67(555)_SOX2(647)_O1_1_Stitch	65	164	0.396341	0.396341
20220121_Da2_MPI_stack_d29_I_2211.21_3a_PanCad(488)_ki-67(555)_SOX2(647)_O1_2_Stitch	26	60	0.433333	0.433333
	23	87	0.264368	0.264368
	19	36	0.527778	0.527778
20220121_Da2_MPI_stack_d29_I_2211.21_3a_PanCad(488)_ki-67(555)_SOX2(647)_O1_3_Stitch	96	214	0.448598	0.448598
20220121_Da2_MPI_stack_d29_I_2211.21_3a_PanCad(488)_ki-67(555)_SOX2(647)_O1_5_Stitch	67	98	0.683673	0.683673
20220126_Da2_MPI_stack_d29_I_2211.21_3a_PanCad(488)_ki-67(555)_SOX2(647)_O2_3_Stitch	259	657	0.394216	0.394216
20220126_Da2_MPI_stack_d29_I_2211.21_3a_PanCad(488)_ki-67(555)_SOX2(647)_O2_5_Stitch	211	562	0.375445	0.375445
20220126_Da2_MPI_stack_d29_I_2211.21_3a_PanCad(488)_ki-67(555)_SOX2(647)_O3_1_Stitch	81	379	0.21372	0.21372
20220126_Da2_MPI_stack_d29_I_2211.21_3a_PanCad(488)_ki-67(555)_SOX2(647)_O3_2_Stitch	144	373	0.386059	0.386059
20220126_Da2_MPI_stack_d29_I_2211.21_3a_PanCad(488)_ki-67(555)_SOX2(647)_O3_3_Stitch	87	236	0.368644	0.368644
20220126_Da2_MPI_stack_d29_I_2211.21_3a_PanCad(488)_ki-67(555)_SOX2(647)_O3_4_Stitch	52	143	0.363636	0.363636
	48	150	0.32	0.32
20220126_Da2_MPI_stack_d29_I_2211.21_3a_PanCad(488)_ki-67(555)_SOX2(647)_O3_5_Stitch	79	212	0.372642	0.372642
20220126_Da2_MPI_stack_d29_I_2211.21_3a_PanCad(488)_ki-67(555)_SOX2(647)_O4_3_Stitch	52	132	0.393939	0.393939
	41	96	0.427083	0.427083
20220126_Da2_MPI_stack_d29_I_2211.21_3a_PanCad(488)_ki-67(555)_SOX2(647)_O5_6_Stitch	73	160	0.45625	0.45625
20220126_Da2_MPI_stack_d29_I_2211.21_3a_PanCad(488)_ki-67(555)_SOX2(647)_O5_7_Stitch	28	88	0.318182	0.318182
20220126_Da2_MPI_stack_d29_I_2211.21_3a_PanCad(488)_ki-67(555)_SOX2(647)_O5_9_Stitch	82	225	0.364444	0.364444
20220323_Da2_stack_d30_IV_3004.18_11b_PanCadherin(488)_ki67(555)_SOX2(647)_O1_1_Stitch	182	436	0.417431	0.417431
20220323_Da2_stack_d30_IV_3004.18_11b_PanCadherin(488)_ki67(555)_SOX2(647)_O1_2_Stitch	65	145	0.448276	0.448276
20220323_Da2_stack_d30_IV_3004.18_11b_PanCadherin(488)_ki67(555)_SOX2(647)_O2_1_Stitch	155	251	0.61753	0.61753
20220323_Da2_stack_d30_IV_3004.18_11b_PanCadherin(488)_ki67(555)_SOX2(647)_O2_2_Stitch	177	276	0.641304	0.641304
20220323_Da2_stack_d30_IV_3004.18_11b_PanCadherin(488)_ki67(555)_SOX2(647)_O2_3_Stitch	194	312	0.621795	0.621795
20220323_Da2_stack_d30_IV_3004.18_11b_PanCadherin(488)_ki67(555)_SOX2(647)_O2_4_Stitch	179	356	0.502809	0.502809

## Sheet: mutACTG1-2
	ki-67	DAPI	ki-67/DAPI	ki-67/DAPI %
20220323_Da9_stack_d30_I_0604.18_16b_PanCadherin(488)_ki67(555)_SOX2(647)_O1_1_Stitch	150	244	0.614754	0.614754
20220323_Da9_stack_d30_I_0604.18_16b_PanCadherin(488)_ki67(555)_SOX2(647)_O1_2_Stitch	81	143	0.566434	0.566434
	65	120	0.541667	0.541667
20220323_Da9_stack_d30_I_0604.18_16b_PanCadherin(488)_ki67(555)_SOX2(647)_O1_3_Stitch	80	157	0.509554	0.509554
20220323_Da9_stack_d30_I_0604.18_16b_PanCadherin(488)_ki67(555)_SOX2(647)_O1_5_Stitch	153	293	0.522184	0.522184
20220323_Da9_stack_d30_I_0604.18_16b_PanCadherin(488)_ki67(555)_SOX2(647)_O2_1_Stitch	135	270	0.5	0.5
20220323_Da9_stack_d30_I_0604.18_16b_PanCadherin(488)_ki67(555)_SOX2(647)_O2_2_Stitch	149	226	0.659292	0.659292
20220323_Da9_stack_d30_I_0604.18_16b_PanCadherin(488)_ki67(555)_SOX2(647)_O2_3_Stitch	94	160	0.5875	0.5875
20220323_Da9_stack_d30_I_0604.18_16b_PanCadherin(488)_ki67(555)_SOX2(647)_O2_4_Stitch	95	135	0.703704	0.703704
