# Supplementary material for: Cerebral organoids expressing mutant actin genes reveal cellular mechanism underlying microcephaly
Source: EMBO Rep. 2025 Dec 10;27(2):387–415. doi: 10.1038/s44319-025-00647-7 (PMC12852704; doi:10.1038/s44319-025-00647-7)
Supplement: Supplementary file 11 — Source data Fig. 4 [file 44319_2025_647_MOESM11_ESM.zip › Figure 4/4F/NumberVentricles_Organoids.xlsx]

## Sheet: c1 SC102A-1
		Number Ventricles
Batch 1	20220208_SC_overview_d30_II_3004.18_3a_Caspase(488)_ZO1(555)_SOX2(647)_O1_Stitch	28
	20220208_SC_overview_d30_II_3004.18_3a_Caspase(488)_ZO1(555)_SOX2(647)_O2_Stitch	14
	20220208_SC_overview_d30_II_3004.18_3a_Caspase(488)_ZO1(555)_SOX2(647)_O3_Stitch	22
	20220218_SC_overview_d30_II_3004.18_3a_PanCad(488)_ki-67(555)_SOX2(647)_O4_Stitch	14
	C1-20211210_SC_overview_d30_I_304.18_11b_TUBA(488)_TUBB(555)_SOX2(647)_O1_Stitch	9
Batch 2	C1-20211213_SC_overview_d30_II_192.18_5a_pH4(488)_ZO1(555)_O1_Stitch	7
	20241113_SC102A1_d30_II_14b_19.02.18_SATB2_CTIP2(488	13
	20241113_SC102A1_d30_II_14b_19_02_18_SATB2_CTIP2(488)_TBR1_2-Stitching-01	22
	20241113_SC102A1_d30_II_14b_19_02_18_SATB2_CTIP2(488)_TBR1_3-Stitching-02	10
Batch 3	20211217_SC_overview_d30_I_64.18_14b_pH3(488)_ZO1(555)_TUBG(647)_O1_Stitch.lsm (RGB)	6
	20211217_SC_overview_d30_I_64.18_14b_pH3(488)_ZO1(555)_TUBG(647)_O2_Stitch.lsm (RGB)	9
	20211217_SC_overview_d30_I_64.18_14b_pH3(488)_ZO1(555)_TUBG(647)_O3_Stitch.lsm (RGB)	10
	SUM	164
	Ventricle/Organoid	13.6667

## Sheet: c2 CRTDi011-A
		Number Ventricles
Batch 1	C1-20220207_52555♯9_MPI_overview_d29_I_3011.21_8a_Caspase(488)_ZO1(555)_SOX2(647)_O1_Stitch	14
	C1-20220207_52555♯9_MPI_overview_d29_I_3011.21_8a_Caspase(488)_ZO1(555)_SOX2(647)_O2_Stitch	10
	C1-20220209_52555♯9_MPI_overview_d29_I_3011.21_3a_PanCad(488)_ki-67(555)_SOX2(647)_O1_Stitch	11
	C1-20220209_52555♯9_MPI_overview_d29_I_3011.21_3a_PanCad(488)_ki-67(555)_SOX2(647)_O2_Stitch	3
Batch 2	C1-20220215_52555♯9_overview_d31_I_0111.21_KGE_6a_Ctip(488)_Nestin(555)_SOX2(647)_O1_Stitch	15
	C1-20220215_52555♯9_overview_d31_I_0111.21_KGE_6a_Ctip(488)_Nestin(555)_SOX2(647)_O2_Stitch	5
	C1-20220215_52555♯9_overview_d31_I_0111.21_KGE_6a_Ctip(488)_Nestin(555)_SOX2(647)_O3_Stitch	5
	C1-20220215_52555♯9_overview_d31_I_0111.21_KGE_6a_Ctip(488)_Nestin(555)_SOX2(647)_O4_Stitch	7
	C1-20220215_52555♯9_overview_d31_I_0111.21_KGE_6a_Ctip(488)_Nestin(555)_SOX2(647)_O5_Stitch	6
	C1-20220401_52555♯9_overview_d30_I_0111.21_10a_ACTB(488)_TUBB(555)_ACTG1(647)_O1_Stitch	7
	C1-20220401_52555♯9_overview_d30_I_0111.21_10a_ACTB(488)_TUBB(555)_ACTG1(647)_O2_Stitch	14
	C1-20220401_52555♯9_overview_d30_I_0111.21_10a_ACTB(488)_TUBB(555)_ACTG1(647)_O3_Stitch	8
	C1-20220401_52555♯9_overview_d30_I_0111.21_10a_ACTB(488)_TUBB(555)_ACTG1(647)_O4_Stitch	8
Batch 3	C1-20220401_52555♯9_overview_d30_I_2601.22_10a_ACTB(488)_TUBB(555)_ACTG1(647)_O1_Stitch	6
	C1-20220401_52555♯9_overview_d30_I_2601.22_10a_ACTB(488)_TUBB(555)_ACTG1(647)_O2_Stitch	2
	C1-20220401_52555♯9_overview_d30_I_2601.22_10a_ACTB(488)_TUBB(555)_ACTG1(647)_O3_Stitch	10
	C1-20220401_52555♯9_overview_d30_I_2601.22_10a_ACTB(488)_TUBB(555)_ACTG1(647)_O4_Stitch	16
	C1-20220103_52555♯9_MPI_overview_d29_I_2211.21_1a_pH3(488)_ZO1(555)_SOX(647)_O1_Stitch	6
	C1-20220104_52555♯9_MPI_overview_d29_I_2211.21_1a_pH3(488)_ZO1(555)_SOX(647)_O2_Stitch	12
	C1-20220104_52555♯9_MPI_overview_d29_I_2211.21_1a_pH3(488)_ZO1(555)_SOX(647)_O3_Stitch	4
	C1-20220104_52555♯9_MPI_overview_d29_I_2211.21_1a_pH3(488)_ZO1(555)_SOX(647)_O4_Stitch	4
	C1-20220104_52555♯9_MPI_overview_d29_I_2211.21_1a_pH3(488)_ZO1(555)_SOX(647)_O5_Stitch	8
	SUM	181
	Ventricle/Organoid	8.22727

## Sheet: mutACTB-1
		Number Ventricles
Batch 1	C1-20220208_K11_MPI_overview_d29_I_2211.21_8a_Caspase(488)_ZO1(555)_SOX2(647)_O1_Stitch	7
	C1-20220208_K11_MPI_overview_d29_I_2211.21_8a_Caspase(488)_ZO1(555)_SOX2(647)_O2_Stitch	6
	C1-20220404_K11_overview_d30_II_2211.22_10a_ACTB(488)_TUBB(555)_ACTG1(647)_O1_Stitch	4
	C1-20220404_K11_overview_d30_II_2211.22_10a_ACTB(488)_TUBB(555)_ACTG1(647)_O2_Stitch	4
	C1-20220404_K11_overview_d30_II_2211.22_10a_ACTB(488)_TUBB(555)_ACTG1(647)_O3_Stitch	5
	C1-20220404_K11_overview_d30_II_2211.22_10a_ACTB(488)_TUBB(555)_ACTG1(647)_O4_Stitch	6
	C1-20220214_K11_overview_d30_I_2211.21_12b_Ctip(488)_Nestin(555)_SOX2(647)_O1_Stitch	9
	C1-20220214_K11_overview_d30_I_2211.21_12b_Ctip(488)_Nestin(555)_SOX2(647)_O2_Stitch	5
	C1-20220214_K11_overview_d30_I_2211.21_12b_Ctip(488)_Nestin(555)_SOX2(647)_O3_Stitch	7
	C1-20220214_K11_overview_d30_I_2211.21_12b_Ctip(488)_Nestin(555)_SOX2(647)_O4_Stitch	5
Batch 2	C1-20220121_K11_MPI_overview_d29_I_2211.21_3a_PanCad(488)_ki-67(555)_SOX2(647)_O1_Stitch	6
	C1-20220121_K11_MPI_overview_d29_I_2211.21_3a_PanCad(488)_ki-67(555)_SOX2(647)_O2_Stitch	7
	C1-20220121_K11_MPI_overview_d29_I_2211.21_3a_PanCad(488)_ki-67(555)_SOX2(647)_O3_Stitch	5
	C1-20220121_K11_MPI_overview_d29_I_2211.21_3a_PanCad(488)_ki-67(555)_SOX2(647)_O4_Stitch	3
	C1-20220216_K11_overview_d29_I_2211.21_MPI_11b_Tuj(488)_NeuN(555)_SOX2(647)_O1_Stitch	10
	C1-20220216_K11_overview_d29_I_2211.21_MPI_11b_Tuj(488)_NeuN(555)_SOX2(647)_O2_Stitch	3
	C1-20220216_K11_overview_d29_I_2211.21_MPI_11b_Tuj(488)_NeuN(555)_SOX2(647)_O3_Stitch	4
	C1-20220216_K11_overview_d29_I_2211.21_MPI_11b_Tuj(488)_NeuN(555)_SOX2(647)_O5_Stitch	5
Batch 3	C1-20220323_K11_overview_d30_III_06.04.18_17b_PanCadherin(488)_ki67(555)_SOX2(647)_O2	2
	C1-20211213_K11_overview_d30_III_64.18_2a_pH3(488)_ZO1(555)_SOX2(647)_O1_Stitch	5
	C1-20211213_K11_overview_d30_III_64.18_2a_pH3(488)_ZO1(555)_SOX2(647)_O2_Stitch	6
	C1-20211213_K11_overview_d30_III_64.18_2a_pH3(488)_ZO1(555)_SOX2(647)_O3_Stitch	5
	C1-20211213_K11_overview_d30_III_64.18_2a_pH3(488)_ZO1(555)_SOX2(647)_O4_Stitch	3
	C1-20211213_K11_overview_d30_III_64.18_2a_pH3(488)_ZO1(555)_SOX2(647)_O5_Stitch	7
	C1-20211213_K11_overview_d30_III_64.18_2a_pH3(488)_ZO1(555)_SOX2(647)_O6_Stitch	4
	C1-20211213_K11_overview_d30_III_64.18_2a_pH3(488)_ZO1(555)_SOX2(647)_O7_Stitch	6
	C1-20211229_K11_overview_d30_III_14.3.18_16b_pH3(488)_ZO1(555)_TUBG(647)_O2	3
	SUM	142
	Ventricle/Organoid	5.25926

## Sheet: mutACTB-2
		Number Ventricles
Batch 1	C1-20220128_K14_MPI_overview_d29_I_2211.21_3a_PanCad(488)_ki-67(555)_SOX2(647)_O1_Stitch	4
	C1-20220128_K14_MPI_overview_d29_I_2211.21_3a_PanCad(488)_ki-67(555)_SOX2(647)_O2_Stitch	7
	C1-20220209_K14_MPI_overview_d29_I_2211.21_1a_PanActin(488)_ZO1(555)_SOX2(647)_O1_Stitch	6
	C1-20220209_K14_MPI_overview_d29_I_2211.21_1a_PanActin(488)_ZO1(555)_SOX2(647)_O2_Stitch	4
Batch 2	C1-20211206_K14_overview_d30_III_97.18_13b_pH4(488)_ZO1(555)_O1_Stitch	5
	C1-20211206_K14_overview_d30_III_97.18_13b_pH4(488)_ZO1(555)_O2_Stitch	1
	C1-20211206_K14_overview_d30_III_97.18_13b_pH4(488)_ZO1(555)_O3_Stitch	4
	C1-20211206_K14_overview_d30_III_97.18_13b_pH4(488)_ZO1(555)_O4_Stitch	3
	C1-20211206_K14_overview_d30_III_97.18_13b_pH4(488)_ZO1(555)_O5_Stitch	4
Batch 3	C1-20211228_K14_overview_d30_I_304.18_7a_pH3(488)_ZO1(555)_TUBG(647)_O1_Stitch	2
	C1-20211228_K14_overview_d30_I_304.18_7a_pH3(488)_ZO1(555)_TUBG(647)_O2_Stitch	11
	C1-20211228_K14_overview_d30_I_30.4.18_7a_pH3(488)_ZO1(555)_TUBG(647)_O3	2
	C1-20211228_K14_overview_d30_I_304.18_7a_pH3(488)_ZO1(555)_TUBG(647)_O4_Stitch	6
	SUM	59
	Ventricle/Organoid	4.53846

## Sheet: mutACTG1-1
		Number Ventricles
Batch 1	C1-20220207_Da2_MPI_overview_d29_I_2211.21_8a_Caspase(488)_ZO1(555)_SOX2(647)_O1_Stitch	15
	C1-20220309_Da2_MPI_overview_d29_I_2211.21_8a_Caspase(488)_ZO1(555)_SOX2(647)_O2_Stitch	11
	C1-20220309_Da2_MPI_overview_d29_I_2211.21_8a_Caspase(488)_ZO1(555)_SOX2(647)_O3_Stitch	11
	C1-20220309_Da2_MPI_overview_d29_I_2211.21_8a_Caspase(488)_ZO1(555)_SOX2(647)_O4_Stitch	16
	C1-20220121_Da2_MPI_overview_d29_I_2211.21_3a_PanCad(488)_ki-67(555)_SOX2(647)_O1_Stitch	5
	C1-20220126_Da2_MPI_overview_d29_I_2211.21_3a_PanCad(488)_ki-67(555)_SOX2(647)_O2_Stitch	4
	C1-20220126_Da2_MPI_overview_d29_I_2211.21_3a_PanCad(488)_ki-67(555)_SOX2(647)_O3_Stitch	8
	C1-20220126_Da2_MPI_overview_d29_I_2211.21_3a_PanCad(488)_ki-67(555)_SOX2(647)_O5_Stitch	8
	20220216_Da2_overview_d29_I_2211.21_MPI_11b_Tuj(488)_NeuN(555)_SOX2(647)_O4_Stitch.lsm (RGB)	11
	20220216_Da2_overview_d29_I_2211.21_MPI_11b_Tuj(488)_NeuN(555)_SOX2(647)_O5_Stitch.lsm (RGB)	17
	C1-20220216_Da2_overview_d29_I_2211.21_MPI_11b_Tuj(488)_NeuN(555)_SOX2(647)_O1_Stitch	5
	C1-20220216_Da2_overview_d29_I_2211.21_MPI_11b_Tuj(488)_NeuN(555)_SOX2(647)_O2_Stitch	3
	C1-20220216_Da2_overview_d29_I_2211.21_MPI_11b_Tuj(488)_NeuN(555)_SOX2(647)_O4_Stitch	7
	C1-20220216_Da2_overview_d29_I_2211.21_MPI_11b_Tuj(488)_NeuN(555)_SOX2(647)_O5_Stitch	17
Batch 2	C1-20210316_overview_Da2 _I_d30_64.18_16b_Tbr1-488_SatB2-555_Ctip647_1_Stitch	2
	C1-20211214_Da2_overview_d30_I_64.18_2a_pH3(488)_ZO1(555)_SOX2(647)_O1_Stitch	7
	C1-20211215_Da2_overview_d30_I_64.18_3a_PanCad(488)_Plekha7(555)_SOX2(647)_O1_Stitch	6
	C1-20211215_Da2_overview_d30_I_64.18_3a_PanCad(488)_Plekha7(555)_SOX2(647)_O2_Stitch	7
Batch 3	C1-20220208_Da2_overview_d29_I_2211.21_10a_Ctip(488)_TBR1(555)_SOX2(647)_O1_Stitch	13
	C1-20220208_Da2_overview_d29_I_2211.21_10a_Ctip(488)_TBR1(555)_SOX2(647)_O2_Stitch	16
Batch 4	C1-20220323_Da2_overview_d30_IV_3004.18_11b_PanCadherin(488)_ki67(555)_SOX2(647)_O1_Stitch	5
	C1-20220323_Da2_overview_d30_IV_3004.18_11b_PanCadherin(488)_ki67(555)_SOX2(647)_O2_Stitch	7
	SUM	201
	Ventricle/Organoid	9.13636

## Sheet: mutACTG1-2
		Number Ventricles
Batch 1	C1-20211211_Da9_overview_d30_I_64.18_2a_pH3(488)_ZO1(555)_SOX2(647)_O1_Stitch	4
	C1-20211211_Da9_overview_d30_I_64.18_2a_pH3(488)_ZO1(555)_SOX2(647)_O2_Stitch	3
	C1-20211211_Da9_overview_d30_I_64.18_2a_pH3(488)_ZO1(555)_SOX2(647)_O3_Stitch	9
	C1-20211211_Da9_overview_d30_I_64.18_2a_pH3(488)_ZO1(555)_SOX2(647)_O4_Stitch	4
	C1-20211211_Da9_overview_d30_I_64.18_2a_pH3(488)_ZO1(555)_SOX2(647)_O5_Stitch	14
Batch 2	C1-20220216_Da9_overview_d29_I_2211.21_MPI_1a_PanActin(488)_ZO1(555)_SOX2(647)_O1_Stitch	6
	C1-20220216_Da9_overview_d29_I_2211.21_MPI_1a_PanActin(488)_ZO1(555)_SOX2(647)_O2_Stitch	3
	C1-20220216_Da9_overview_d29_I_2211.21_MPI_1a_PanActin(488)_ZO1(555)_SOX2(647)_O3_Stitch	4
	SUM	47
	Ventricle/Organoid	5.875
