# Supplementary material for: Cerebral organoids expressing mutant actin genes reveal cellular mechanism underlying microcephaly
Source: EMBO Rep. 2025 Dec 10;27(2):387–415. doi: 10.1038/s44319-025-00647-7 (PMC12852704; doi:10.1038/s44319-025-00647-7)
Supplement: Supplementary file 11 — Source data Fig. 4 [file 44319_2025_647_MOESM11_ESM.zip › Figure 4/4B,C,D,E,H,I/Organoids_Area_Perimeter_Diameter_CellsDapi.xlsx]

## Sheet: c1 SC102A-1
				Perimeter		Area			Diameter VZ				mean diameter VZ	Cells DAPI	Cells/Area	Cells/100 µm2 Area VZ
Organoid				VZ	apical surface	VZ	Lumen	VZ-Lumen
O1	20211203_SC_stack_d30_II_19.2.18_5a_pH4(488)_ZO1(555)_O1_2_Stitch			635.599	146.232	31342.3	1394.47	29947.8	62.436	71.31	100.948	80.248	78.7355	323	0.0107854	1.07854
	20211203_SC_stack_d30_II_19.2.18_5a_pH4(488)_ZO1(555)_O1_3_Stitch			750.447	225.247	42885.7	3379.59	39506.1	69.126	74.436	102.787	77.41	80.9398	400	0.010125	1.0125
				693.023	185.74	37114	2387.03	34726.9					79.8376	361.5	0.0104552	1.04552
O2	20211203_SC_stack_d30_II_19.2.18_5a_pH4(488)_ZO1(555)_O2_3_Stitch			1137.48	440.891	93460.6	6641.1	86819.5	115.107	117.51	82.827	127.324	110.692	1016	0.0117024	1.17024
	20211203_SC_stack_d30_II_19.2.18_5a_pH4(488)_ZO1(555)_O2_4_Stitch			782.662	254.384	43817.8	2276.74	41541.1	77.864	61.665	101.293	88.283	82.2763	533	0.0128307	1.28307
	20211203_SC_stack_d30_II_19.2.18_5a_pH4(488)_ZO1(555)_O2_5_Stitch			771.668	206.337	43403.7	1250.67	42153	86.063	85.817	86.074	108.066	91.505	557	0.0132138	1.32138
	20211203_SC_stack_d30_II_19.2.18_5a_pH4(488)_ZO1(555)_O2_6_Stitch			451.616	55.72	13606.7	121.908	13484.8	55.612	67.865	46.289	86.871	64.1593	208	0.0154248	1.54248
				345.708	65.65	7736.38	153.202	7583.18	60.577	33.837	28.04	48.225	42.6698	90	0.0118684	1.18684
				510.864	99.943	18935.9	346.582	18589.3	48.925	72.48	67.943	62.461	62.9523	213	0.0114582	1.14582
				666.667	187.154	36826.8	1798.37	35028.5					75.7091	436.167	0.0127497	1.27497
O3	20211213_SC_stack_d30_II_192.18_5a_pH4(488)_ZO1(555)_O1_1_Stitch			697.595	326.729	36985.2	7953.33	29031.9	49.991	53.3	59.663	75.357	59.5778	350	0.0120557	1.20557
	20211213_SC_stack_d30_II_192.18_5a_pH4(488)_ZO1(555)_O1_2_Stitch			326.827	74.955	8098.87	364.831	7734.04	35.444	41.506	36.485	42.806	39.0602	94	0.0121541	1.21541
				428.827	120.738	14064.4	844.359	13220	49.332	46.521	54.443	48.705	49.7502	145	0.0109682	1.09682
	20211213_SC_stack_d30_II_192.18_5a_pH4(488)_ZO1(555)_O1_3_Stitch			728.259	233.691	39990.6	3520.42	36470.2	77.358	85.286	85.072	83.401	82.7793	411	0.0112695	1.12695
	20211213_SC_stack_d30_II_192.18_5a_pH4(488)_ZO1(555)_O1_4_Stitch			435.112	185.811	12598.7	966.861	11631.8	52.812	35.019	56.957	18.779	40.8917	126	0.0108324	1.08324
				292.263	51.11	6583.87	201.148	6382.72	45.715	36.571	30.166	32.176	36.157	85	0.0133172	1.33172
	20211213_SC_stack_d30_II_192.18_5a_pH4(488)_ZO1(555)_O1_6_Stitch			660.933	199.523	30450.2	2212.92	28237.3	70.288	76.54	52.281	81.998	70.2768	353	0.0125012	1.25012
	20211213_SC_stack_d30_II_192.18_5a_pH4(488)_ZO1(555)_O1_7_Stitch			301.549	72.758	6607.28	134.916	6472.37	34.392	42.35	32.885	36.303	36.4825	83	0.0128237	1.28237
	20211213_SC_stack_d30_II_192.18_5a_pH4(488)_ZO1(555)_O1_8			211.741	50.559	3479.39	120.978	3358.41	30.135	23.944	21.554	31.737	26.8425	47	0.0139947	1.39947
	20211213_SC_stack_d30_II_192.18_5a_pH4(488)_ZO1(555)_O1_11			353.639	52.482	9199.38	167.846	9031.54	37.619	41.822	54.413	46	44.9635	97	0.0107401	1.07401
				443.674	136.836	16805.8	1648.76	15157					48.6782	179.1	0.0120657	1.20657
O4	20211214_SC_stack_d30_II_192.18_5a_pH4(488)_ZO1(555)_O1_1_Stitch			996.925	366.149	66020.1	658.599	65361.5	154.698	93.521	112.358	86.585	111.79	936	0.0143204	1.43204
	20211214_SC_stack_d30_II_192.18_5a_pH4(488)_ZO1(555)_O1_3_Stitch			902.439	289.531	51236	2496.69	48739.3	49.954	85.304	95.696	147.119	94.5182	655	0.0134389	1.34389
				949.682	327.84	58628	1577.64	57050.4					103.154	795.5	0.0138796	1.38796
O1	20211217_SC_stack_d30_I_64.18_14b_pH3(488)_ZO1(555)_TUBG(647)_O2_1_Stitch			1013.52	390.858	70365.2	534.944	69830.2	116.587	102.171	99.672	114.684	108.279	896	0.0128311	1.28311
				1013.52	390.858	70365.7	535.836	69829.8					108.279	896	0.0128311	1.28311
O2	20211217_SC_stack_d30_I_64.18_14b_pH3(488)_ZO1(555)_TUBG(647)_O3_1_Stitch			638.034	134.598	29655.3	538.512	29116.8	60.899	109.33	61.698	68.671	75.1495	363	0.012467	1.2467
	20211217_SC_stack_d30_I_64.18_14b_pH3(488)_ZO1(555)_TUBG(647)_O3_4_Stitch			770.924	441.078	43843.7	12136.6	31707.1	64.021	54.71	48.369	67.893	58.7482	369	0.0116378	1.16378
	20211217_SC_stack_d30_I_64.18_14b_pH3(488)_ZO1(555)_TUBG(647)_O3_6_Stitch			534.571	218.773	21344.1	2002.41	19341.7	86.878	50.422	34.635	29.508	50.3608	249	0.0128737	1.28737
				230.101	89.601	3558.22	344.463	3213.75	26.649	23.906	17.753	18.159	21.6167	44	0.0136912	1.36912
	20211217_SC_stack_d30_I_64.18_14b_pH3(488)_ZO1(555)_TUBG(647)_O3_8_Stitch			976.404	296.126	62006.3	1520.69	60485.6	120.133	91.471	101.752	117.165	107.63	869	0.014367	1.4367
				630.007	236.035	32081.5	3308.53	28773					62.7011	378.8	0.0130073	1.30073
O3	20211217_SC_stack_d30_I_64.18_14b_pH3(488)_ZO1(555)_TUBG(647)_O4_3_Stitch			844.881	347.781	47258.1	3155.07	44103	61.003	85.997	84.875	88.149	80.006	499	0.0113144	1.13144
	20211217_SC_stack_d30_I_64.18_14b_pH3(488)_ZO1(555)_TUBG(647)_O4_4			395.833	101.555	11993.4	474.697	11518.7	45.668	64.085	51.434	39.301	50.122	129	0.0111991	1.11991
	20211217_SC_stack_d30_I_64.18_14b_pH3(488)_ZO1(555)_TUBG(647)_O4_5_Stitch			1128.22	462.297	80946.4	7629.15	73317.3	65.239	161.242	110.277	87.904	106.165	885	0.0120708	1.20708
	20211217_SC_stack_d30_I_64.18_14b_pH3(488)_ZO1(555)_TUBG(647)_O4_6			324.265	63.551	8021.97	251.472	7770.5	36.905	47.075	45.882	33.706	40.892	111	0.0142848	1.42848
				673.3	243.796	37055	2877.6	34177.4					69.2964	406	0.0122173	1.22173
O1	20211210_SC_stack_d30_I_304.18_11b_TUBA(488)_TUBB(555)_SOX2(647)_O1_2_Stitch			426.685	60.815	14144.5	231.364	13913.2	54.563	56.743	55.231	69.611	59.037	142	0.0102062	1.02062
	20211210_SC_stack_d30_I_304.18_11b_TUBA(488)_TUBB(555)_SOX2(647)_O1_4_Stitch			573.365	161.063	23381.2	542.202	22839	64.502	63.682	66.185	72.16	66.6322	228	0.00998292	0.998292
				500.025	110.939	18762.9	386.783	18376.1					62.8346	185	0.0100945	1.00945
O2	20211210_SC_stack_d30_I_304.18_11b_TUBA(488)_TUBB(555)_SOX2(647)_O2_1_Stitch			888.385	374	53861.9	878.723	52983.1	116.232	66.982	85.189	85.318	88.4303	690	0.013023	1.3023
	20211210_SC_stack_d30_I_304.18_11b_TUBA(488)_TUBB(555)_SOX2(647)_O2_4_Stitch			267.11	53.681	5461.76	162.039	5299.72	29.104	40.164	37.736	29.749	34.1882	86	0.0162273	1.62273
	20211210_SC_stack_d30_I_304.18_11b_TUBA(488)_TUBB(555)_SOX2(647)_O2_6_Stitch			862.555	297.289	41989	1578.23	40410.8	75.117	61.76	92.811	105.81	83.8745	543	0.013437	1.3437
	20211210_SC_stack_d30_I_304.18_11b_TUBA(488)_TUBB(555)_SOX2(647)_O2_8_Stitch			648.047	238.02	26570.4	1934.41	24636	60.729	62.659	37.169	83.169	60.9315	297	0.0120555	1.20555
	20220311_SC_stack_d30_I_304.18_11b_TUBA(488)_TUBB(555)_SOX2(647)_O1_1_Stitch			621.295	227.913	25111	1660.51	23450.5	39.054	47.668	55.577	57.457	49.939	321	0.0136884	1.36884
	20220311_SC_stack_d30_I_304.18_11b_TUBA(488)_TUBB(555)_SOX2(647)_O1_2_Stitch			897.196	371.98	53657.2	652.094	53005.1	72.661	108.349	83.585	91.939	89.1335	704	0.0132817	1.32817
	20220311_SC_stack_d30_I_304.18_11b_TUBA(488)_TUBB(555)_SOX2(647)_O1_3_Stitch			857.838	287.95	42203	1554.1	40648.9	142.102	62.039	91.085	71.726	91.738	582	0.0143177	1.43177
				720.347	264.405	35550.6	1202.87	34347.7					71.1764	460.429	0.0137187	1.37187
O3	20220311_SC_stack_d30_I_304.18_11b_TUBA(488)_TUBB(555)_SOX2(647)_O2_1_Stitch			847.931	256.223	51440	3275.56	48164.4	94.659	80.663	78.398	112.607	91.5817	619	0.0128518	1.28518
	20220311_SC_stack_d30_I_304.18_11b_TUBA(488)_TUBB(555)_SOX2(647)_O2_2_Stitch			600.882	181.047	23799	932.928	22866	81.976	50.697	54.887	75.636	65.799	275	0.0120266	1.20266
				724.407	218.635	37619.5	2104.24	35515.2					78.6904	447	0.0124392	1.24392
O4	20220311_SC_stack_d30_I_304.18_11b_TUBA(488)_TUBB(555)_SOX2(647)_O4_1_Stitch			811.008	200.149	46184	857.665	45326.3	110.482	102.613	79.261	88.669	95.2562	437	0.00964119	0.964119
	done			811.008	200.149	46184	857.665	45326.3					95.2562	437	0.00964119	0.964119
O5	20220218_SC_stack_d30_II_3004.18_3a_PanCad(488)_ki-67(555)_SOX2(647)_O1_1_Stitch			900.407	277.77	62471.7	4727.86	57743.8	103.766	107.127	97.003	101.418	102.329	688	0.0119147	1.19147
	20220218_SC_stack_d30_II_3004.18_3a_PanCad(488)_ki-67(555)_SOX2(647)_O1_2_Stitch			975.738	388.734	69728.4	7849.33	61879.1	92.39	89.3	86.11	88.88	89.17	712	0.0115063	1.15063
	20220218_SC_stack_d30_II_3004.18_3a_PanCad(488)_ki-67(555)_SOX2(647)_O1_3_Stitch			703.075	159.208	33619.4	1576.18	32043.2	110.714	39.604	87.867	73.818	78.0007	399	0.0124519	1.24519
	20220218_SC_stack_d30_II_3004.18_3a_PanCad(488)_ki-67(555)_SOX2(647)_O1_4_Stitch			552.55	142.567	23861.9	1404.09	22457.8	64.916	68.707	57.772	67.928	64.8307	268	0.0119335	1.19335
	20220218_SC_stack_d30_II_3004.18_3a_PanCad(488)_ki-67(555)_SOX2(647)_O1_5_Stitch			979.146	345.762	64072	5361	58711	78.128	83.918	93.645	141.178	99.2172	926	0.0157722	1.57722
	20220218_SC_stack_d30_II_3004.18_3a_PanCad(488)_ki-67(555)_SOX2(647)_O1_7_Stitch			557.388	128.152	23860.5	1117.39	22743.1	55.608	86.171	72.612	64.869	69.815	128	0.00562807	0.562807
				404.327	80.291	12389	460.127	11928.9	50.272	51.194	62.723	44.919	52.277	290	0.0243108	2.43108
	20220218_SC_stack_d30_II_3004.18_3a_PanCad(488)_ki-67(555)_SOX2(647)_O1_8_Stitch			339.309	73.375	7962.39	190.481	7771.91	42.291	56.752	35.349	35.965	42.5892	106	0.0136389	1.36389
				119.489	636.81	28072.4	535.762	27536.6	95.128	59.596	101.857	67.893	81.1185	334	0.0121293	1.21293
	20220218_SC_stack_d30_II_3004.18_3a_PanCad(488)_ki-67(555)_SOX2(647)_O1_9_Stitch			1269.32	603.236	105397	4921.61	100476	100.066	130.133	160.954	81.395	118.137	1375	0.0136849	1.36849
	20220218_SC_stack_d30_II_3004.18_3a_PanCad(488)_ki-67(555)_SOX2(647)_O1_10_Stitch			724.321	262.36	39077.2	4923.51	34153.7	60.221	75.286	68.803	71.98	69.0725	419	0.0122681	1.22681
				684.097	281.66	42773.8	3006.12	39767.7					78.7779	513.182	0.0132035	1.32035
O6	20220218_SC_stack_d30_II_3004.18_3a_PanCad(488)_ki-67(555)_SOX2(647)_O3_1_Stitch			932.77	297.712	63643.6	5656.14	57987.5	113.396	95.544	76.576	110.854	99.0925	726	0.0125199	1.25199
	20220218_SC_stack_d30_II_3004.18_3a_PanCad(488)_ki-67(555)_SOX2(647)_O3_2_Stitch			1042.05	438.075	83647.5	12261.3	71386.3	108.83	97.875	94.452	105.895	101.763	749	0.0104922	1.04922
	20220218_SC_stack_d30_II_3004.18_3a_PanCad(488)_ki-67(555)_SOX2(647)_O3_3_Stitch			725.47	271.529	41211.1	5494.58	35716.6	86.414	69.113	78.101	58.937	73.1412	381	0.0106673	1.06673
	20220218_SC_stack_d30_II_3004.18_3a_PanCad(488)_ki-67(555)_SOX2(647)_O3_6_Stitch			858.692	333.524	51095.4	4708.46	46386.9	81.535	98.479	64.947	74.865	79.9565	510	0.0109945	1.09945
	20220218_SC_stack_d30_II_3004.18_3a_PanCad(488)_ki-67(555)_SOX2(647)_O3_7_Stitch			851.964	384.092	50573.6	7338.13	43235.4	57.665	82.203	85.482	82.43	76.945	523	0.0120966	1.20966
	20220218_SC_stack_d30_II_3004.18_3a_PanCad(488)_ki-67(555)_SOX2(647)_O3_10_Stitch			524.85	88.961	20955.8	538.81	20417	59.424	58.242	62.907	84.442	66.2537	288	0.0141059	1.41059
	20220218_SC_stack_d30_II_3004.18_3a_PanCad(488)_ki-67(555)_SOX2(647)_O3_11_Stitch			1377.81	765.233	117324	21231.9	96092.6	87.497	98.671	133.257	75.844	98.8173	1309	0.0136223	1.36223
	20220218_SC_stack_d30_II_3004.18_3a_PanCad(488)_ki-67(555)_SOX2(647)_O3_12_Stitch			539.663	60.514	22258.4	270.91	21987.5	78.272	64.024	94.667	71.031	76.9985	327	0.0148721	1.48721
	20220218_SC_stack_d30_II_3004.18_3a_PanCad(488)_ki-67(555)_SOX2(647)_O3_13_Stitch			1123.45	417.239	90307.3	10305.3	80001.9	91.376	117.135	90.056	135.797	108.591	1124	0.0140497	1.40497
	20220218_SC_stack_d30_II_3004.18_3a_PanCad(488)_ki-67(555)_SOX2(647)_O3_14_Stitch			1192.25	702.174	99702.4	27894.1	71808.3	76.177	77.639	59.703	89.601	75.78	871	0.0121295	1.21295
	20220218_SC_stack_d30_II_3004.18_3a_PanCad(488)_ki-67(555)_SOX2(647)_O3_15_Stitch			869.257	260.838	59102.6	5160.48	53942.1	101.939	93.696	88.459	98.495	95.6472	743	0.013774	1.3774
	20220218_SC_stack_d30_II_3004.18_3a_PanCad(488)_ki-67(555)_SOX2(647)_O3_16_Stitch			946.044	327.319	62805.2	6071.71	56733.5	82.835	76.379	119.172	108.771	96.7892	846	0.0149118	1.49118
	20220218_SC_stack_d30_II_3004.18_3a_PanCad(488)_ki-67(555)_SOX2(647)_O3_17_Stitch			839.338	363.118	53865.2	4647.77	49217.4	81.568	69.358	90.672	71.422	78.255	606	0.0123127	1.23127
	20220218_SC_stack_d30_II_3004.18_3a_PanCad(488)_ki-67(555)_SOX2(647)_O3_18_Stitch			799.547	176.618	48439.2	2307.21	46132	82.178	111.637	99.371	87.974	95.29	650	0.01409	1.409
	20220218_SC_stack_d30_II_3004.18_3a_PanCad(488)_ki-67(555)_SOX2(647)_O3_19_Stitch			874.61	363.55	53575.7	4118.88	49456.9	84.68	84.389	83.823	89.832	85.681	624	0.0126171	1.26171
	20220218_SC_stack_d30_II_3004.18_3a_PanCad(488)_ki-67(555)_SOX2(647)_O3_20_Stitch			717.648	49.026	36636.5	126.368	36510.2	106.933	79.906	122.441	77.548	96.707	574	0.0157217	1.57217
	20220218_SC_stack_d30_II_3004.18_3a_PanCad(488)_ki-67(555)_SOX2(647)_O3_22_Stitch			1337.19	736.506	121191	22411.8	98778.8	101.172	143.909	72.003	129.719	111.701	1140	0.0115409	1.15409
	20220218_SC_stack_d30_II_3004.18_3a_PanCad(488)_ki-67(555)_SOX2(647)_O3_23_Stitch			587.78	276.264	24260.1	4647.99	19612.2	45.735	46.629	44.187	44.142	45.1732	239	0.0121863	1.21863
				864.971	195.458	46941.3	1928.37	45012.9	74.813	41.756	80.499	185.929	95.7492	744	0.0165286	1.65286
				895.019	342.513	60396.6	7743.17	52653.5					87.2806	682.842	0.0131175	1.31175
O7	20220218_SC_stack_d30_II_3004.18_3a_PanCad(488)_ki-67(555)_SOX2(647)_O4_1_Stitch			1257.21	441.453	116422	11391.3	105030	152.112	97.574	113.348	124.042	121.769	1190	0.01133	1.133
	20220218_SC_stack_d30_II_3004.18_3a_PanCad(488)_ki-67(555)_SOX2(647)_O4_2_Stitch			1023.72	468.546	60500.1	5185.31	55314.7	71.411	90.109	94.938	99.419	88.9692	591	0.0106843	1.06843
				1140.47	455	88460.9	8288.31	80172.6					105.369	890.5	0.0110072	1.10072
O5	20220323_SC_stack_d30_II_1902.18_4a_PanCadherin(488)_ki67(555)_SOX2(647)_O1_1_Stitch			974.433	302.682	68857.4	423.071	68434.3	87.386	111.827	136.101	98.954	108.567	816	0.0119238	1.19238
	20220323_SC_stack_d30_II_1902.18_4a_PanCadherin(488)_ki67(555)_SOX2(647)_O1_2_Stitch			663.645	235.726	31391.2	2169.18	29222	70.352	58.483	53.731	91.829	68.5987	428	0.0146465	1.46465
	20220323_SC_stack_d30_II_1902.18_4a_PanCadherin(488)_ki67(555)_SOX2(647)_O1_3_Stitch			592.491	163.086	27381	1566.43	25814.5	87.914	56.327	71.391	68.141	70.9433	281	0.0108853	1.08853
	20220323_SC_stack_d30_II_1902.18_4a_PanCadherin(488)_ki67(555)_SOX2(647)_O1_4_Stitch			492.587	88.328	18735.9	458.826	18277.1	58.211	71.551	52.755	68.65	62.7918	227	0.0124199	1.24199
				680.789	197.456	36591.4	1154.38	35437					77.7252	438	0.0124689	1.24689
O6	20220323_SC_stack_d30_II_1902.18_4a_PanCadherin(488)_ki67(555)_SOX2(647)_O3_1_Stitch			746.363	176.907	42459.3	2336.61	40122.7	90.81	83.045	105.49	81.639	90.246	444	0.0110661	1.10661
	20220323_SC_stack_d30_II_1902.18_4a_PanCadherin(488)_ki67(555)_SOX2(647)_O3_2_Stitch			673.501	78.56	33204	389.027	32814.9	101.24	76.924	46.327	113.961	84.613	440	0.0134085	1.34085
	20220323_SC_stack_d30_II_1902.18_4a_PanCadherin(488)_ki67(555)_SOX2(647)_O3_3_Stitch			836.72	148.948	48786.8	336.881	48449.9	96.759	75.207	75.189	167.578	103.683	615	0.0126935	1.26935
	20220323_SC_stack_d30_II_1902.18_4a_PanCadherin(488)_ki67(555)_SOX2(647)_O3_4_Stitch			759.741	206.655	40636.6	2727.53	37909.1	100.379	78.617	66.247	75.187	80.1075	490	0.0129257	1.29257
				754.081	152.768	41271.7	1447.51	39824.2					89.6624	497.25	0.0125234	1.25234

## Sheet: c2 CRTDi011-A
		Perimeter		Area			Diameter VZ				mean diameter VZ	Cells DAPI	Cells/Area	Cells/100 µm2 Area VZ
Organoid		VZ	apical surface	VZ	Lumen	VZ-Lumen
O1	20220103_52555♯9_MPI_stack_d29_I_2211.21_1a_pH3(488)_ZO1(555)_SOX(647)_O1_1_Stitch	1560.3	699.826	172933	6057.81	166876	116.058	114.518	164.112	169.795	141.121	2002	0.011997	1.1997
	20220103_52555♯9_MPI_stack_d29_I_2211.21_1a_pH3(488)_ZO1(555)_SOX(647)_O1_3_Stitch	1528.54	774.685	141295	4489.47	136806	121.06	120.68	131.431	122.47	123.91	1494	0.0109206	1.09206
	20220103_52555♯9_MPI_stack_d29_I_2211.21_1a_pH3(488)_ZO1(555)_SOX(647)_O1_4_Stitch	1388.14	480.225	143612	7614.14	135998	205.371	182.311	112.667	131.424	157.943	2031	0.014934	1.4934
	20220103_52555♯9_MPI_stack_d29_I_2211.21_1a_pH3(488)_ZO1(555)_SOX(647)_O1_5_Stitch	1682.29	895.805	200379	34261	166118	203.023	140.154	110.902	136.085	147.541	2329	0.0140202	1.40202
		1539.82	712.635	164555	13105.6	151449					142.629	1964	0.0129679	1.29679
O2	20220104_52555♯9_MPI_stack_d29_I_2211.21_1a_pH3(488)_ZO1(555)_SOX(647)_O2_2_Stitch	1658.32	715.651	172564	7791.42	164772	166.169	125.632	147.246	144.886	145.983	2157	0.0130908	1.30908
	20220104_52555♯9_MPI_stack_d29_I_2211.21_1a_pH3(488)_ZO1(555)_SOX(647)_O2_3_Stitch	1589.63	715.48	186976	25523.6	161453	167.403	135.15	125.893	149.119	144.391	1993	0.0123442	1.23442
	20220104_52555♯9_MPI_stack_d29_I_2211.21_1a_pH3(488)_ZO1(555)_SOX(647)_O2_5_Stitch	1372.79	525.573	145369	17094.9	128274	131.541	145.044	151.271	130.176	139.508	1716	0.0133776	1.33776
		1540.24	652.235	168303	16803.3	151500					143.294	1955.33	0.0129375	1.29375
O3	20220104_52555♯9_MPI_stack_d29_I_2211.21_1a_pH3(488)_ZO1(555)_SOX(647)_O3_1_Stitch	1301.24	480.252	125845	8953.78	116892	135.865	153.304	123.239	111.91	131.079	1227	0.0104969	1.04969
	20220104_52555♯9_MPI_stack_d29_I_2211.21_1a_pH3(488)_ZO1(555)_SOX(647)_O3_2_Stitch	1193.55	418.153	106139	7195	98944	101.517	114.37	136.193	120.941	118.255	1113	0.0112488	1.12488
	20220104_52555♯9_MPI_stack_d29_I_2211.21_1a_pH3(488)_ZO1(555)_SOX(647)_O3_3_Stitch	2263.05	1489.15	296694	55201.8	241492	152.095	146.977	129.522	123.119	137.928	2444	0.0101204	1.01204
	20220104_52555♯9_MPI_stack_d29_I_2211.21_1a_pH3(488)_ZO1(555)_SOX(647)_O3_4_Stitch	1165.33	523.793	100890	13316.1	87574.1	91.945	93.398	116.277	113.723	103.836	906	0.0103455	1.03455
		1480.79	727.837	157392	21166.7	136225					122.775	1422.5	0.0105529	1.05529
O4	20220104_52555♯9_MPI_stack_d29_I_2211.21_1a_pH3(488)_ZO1(555)_SOX(647)_O4_1_Stitch	1955.56	839.953	253011	26172.9	226839	107.112	155.081	207.85	305.16	193.801	2968	0.0130842	1.30842
	20220104_52555♯9_MPI_stack_d29_I_2211.21_1a_pH3(488)_ZO1(555)_SOX(647)_O4_3_Stitch	839.132	132.729	53718.8	844.954	52873.8	123.832	83.035	145.188	98.078	112.533	704	0.0133147	1.33147
		1397.35	486.341	153365	13508.9	139856					153.167	1836	0.0131995	1.31995
O5	20220104_52555♯9_MPI_stack_d29_I_2211.21_1a_pH3(488)_ZO1(555)_SOX(647)_O5_1_Stitch	1721.36	1004.82	180009	37937	142072	86.922	93.288	118.678	173.069	117.989	1463	0.0102976	1.02976
	20220104_52555♯9_MPI_stack_d29_I_2211.21_1a_pH3(488)_ZO1(555)_SOX(647)_O5_4_Stitch	1229.9	670.902	107158	18344.6	88813.3	78.347	124.455	87.796	95.476	96.5185	851	0.0095819	0.95819
	20220104_52555♯9_MPI_stack_d29_I_2211.21_1a_pH3(488)_ZO1(555)_SOX(647)_O5_5_Stitch	697.627	182.634	36614.1	2068.23	34545.9	76.686	79.295	91.537	88.522	84.01	432	0.0125051	1.25051
		1216.3	619.453	107927	19449.9	88477.1					99.5059	915.333	0.0107949	1.07949
O1	20220103_52555♯9_stack_d31_I_0111.21_1a_pH3(488)_ZO1(555)_SOX(647)_O3_1_Stitch	816.65	194.373	49752.8	1479.8	48273	105.287	82.032	102.076	102.382	97.9442	513	0.0106271	1.06271
	20220103_52555♯9_stack_d31_I_0111.21_1a_pH3(488)_ZO1(555)_SOX(647)_O3_3	399.496	101.194	10241	733.416	9507.61	39.839	29.496	40.769	44.926	38.7575	116	0.0122008	1.22008
		608.073	147.784	29996.9	1106.61	28890.3					68.3509	314.5	0.0114139	1.14139
O2	20220103_52555♯9_stack_d31_I_0111.21_1a_pH3(488)_ZO1(555)_SOX(647)_O4_1_Stitch	940.456	246.737	63823.9	2784.07	61039.8	89.581	97.989	101.248	136.829	106.412	667	0.0109273	1.09273
	20220103_52555♯9_stack_d31_I_0111.21_1a_pH3(488)_ZO1(555)_SOX(647)_O4_2_Stitch	1094.44	384.748	86053.8	10217.9	75835.9	134.242	81.516	98.805	89.03	100.898	831	0.0109579	1.09579
	20220103_52555♯9_stack_d31_I_0111.21_1a_pH3(488)_ZO1(555)_SOX(647)_O4_3_Stitch	1160.36	374.642	100936	10054.4	90882.1	140.307	114.64	151.428	94.301	125.169	995	0.0109483	1.09483
	20220103_52555♯9_stack_d31_I_0111.21_1a_pH3(488)_ZO1(555)_SOX(647)_O4_6_Stitch	1113.38	433.733	81368.7	12024.3	69344.4	95.164	61.856	107.281	85.511	87.453	744	0.0107291	1.07291
	20220120_52555♯9_KGE_stack_d31_I_0111.21_4a_PanCad(488)_ki-67(555)_SOX2(647)_O4_1_Stitch	448.36	58.752	15070.4	223.336	14847.1	60.122	50.604	53.232	77.177	60.2837	170	0.0114501	1.14501
	20220120_52555♯9_KGE_stack_d31_I_0111.21_4a_PanCad(488)_ki-67(555)_SOX2(647)_O4_4_Stitch	660.657	239.036	31601.7	1301.88	30299.8	86.647	77.088	29.088	71.213	66.009	373	0.0123103	1.23103
	20220120_52555♯9_KGE_stack_d31_I_0111.21_4a_PanCad(488)_ki-67(555)_SOX2(647)_O4_5_Stitch	1013.42	322.171	77509.4	5521.9	71987.5	103.875	95.274	87.96	114.925	100.508	787	0.0109325	1.09325
		918.723	294.26	65194.9	6018.26	59176.6					92.3905	652.429	0.0111793	1.11793
O3	20220103_52555♯9_stack_d31_I_0111.21_1a_pH3(488)_ZO1(555)_SOX(647)_O5_1_Stitch	732.85	151.284	41593.4	1739.45	39854	81.652	105.354	91.949	76.427	88.8455	488	0.0122447	1.22447
	20220103_52555♯9_stack_d31_I_0111.21_1a_pH3(488)_ZO1(555)_SOX(647)_O5_2_Stitch	1124.78	205.539	91128.7	1165.59	89963.1	137.183	126.875	205.423	108.893	144.594	1045	0.0116159	1.16159
	20220103_52555♯9_stack_d31_I_0111.21_1a_pH3(488)_ZO1(555)_SOX(647)_O5_4_Stitch	1477.09	585.021	162357	18529.1	143828	195.575	152.083	154.979	115.129	154.442	1671	0.011618	1.1618
	20220103_52555♯9_stack_d31_I_0111.21_1a_pH3(488)_ZO1(555)_SOX(647)_O5_5_Stitch	1440.92	670.902	151162	18467.8	132694	112.008	105.895	132.247	157.52	126.917	1317	0.00992506	0.992506
	20220103_52555♯9_stack_d31_I_0111.21_1a_pH3(488)_ZO1(555)_SOX(647)_O5_6_Stitch	2186.53	1285.68	333216	93557.2	239658	133.31	119.552	181.351	147.372	145.396	1318	0.00549949	0.549949
	20220103_52555♯9_stack_d31_I_0111.21_1a_pH3(488)_ZO1(555)_SOX(647)_O5_7_Stitch	1319.82	478.481	131596	11465	120131	140.64	112.461	165.081	110.573	132.189	1360	0.011321	1.1321
	20220103_52555♯9_stack_d31_I_0111.21_1a_pH3(488)_ZO1(555)_SOX(647)_O5_8_Stitch	1252.3	446.14	115437	13105.6	102331	126.036	124.75	106.24	109.318	116.586	1442	0.0140915	1.40915
	20220103_52555♯9_stack_d31_I_0111.21_1a_pH3(488)_ZO1(555)_SOX(647)_O5_9_Stitch	1168.86	390.481	104237	8430.4	95806.4	155.621	100.383	129.411	90.251	118.917	1172	0.012233	1.2233
	20220103_52555♯9_stack_d31_I_0111.21_1a_pH3(488)_ZO1(555)_SOX(647)_O5_10_Stitch	453.649	43.029	16064.6	134.024	15930.6	67.264	64.621	58.766	71.866	65.6292	204	0.0128056	1.28056
	20220120_52555♯9_KGE_stack_d31_I_0111.21_4a_PanCad(488)_ki-67(555)_SOX2(647)_O3_2_Stitch	981.972	260.861	74412.2	4353.07	70059.2	132.05	95.745	132.778	95.184	113.939	915	0.0130604	1.30604
	20220120_52555♯9_KGE_stack_d31_I_0111.21_4a_PanCad(488)_ki-67(555)_SOX2(647)_O3_3_Stitch	594.818	155.766	26660.5	1407.36	25253.1	72.945	59.001	79.294	63.393	68.6583	362	0.0143349	1.43349
	20220120_52555♯9_KGE_stack_d31_I_0111.21_4a_PanCad(488)_ki-67(555)_SOX2(647)_O3_5_Stitch	1376.63	546.395	132704	6562.53	126141	185.079	98.568	103.391	158.709	136.437	1343	0.0106468	1.06468
	20220120_52555♯9_KGE_stack_d31_I_0111.21_4a_PanCad(488)_ki-67(555)_SOX2(647)_O3_7_Stitch	663.238	90.131	34193.1	579.396	33613.7	111.777	79.353	75.295	90.423	89.212	429	0.0127627	1.27627
		1136.42	408.439	108828	13807.4	95020.3					115.52	1005.08	0.0117045	1.17045
O4	20211229_52555♯9_stack_d31_I_0111.21_1a_pH3(488)_ZO1(555)_SOX(647)_O1_1_Stitch	1242.65	435.991	116521	4210.27	112310	114.166	155.853	152.077	128.562	137.665	1156	0.0102929	1.02929
		1242.65	435.991	116521	4210.27	112310					137.665	1156	0.0102929	1.02929
O5	20211229_52555♯9_stack_d31_I_0111.21_1a_pH3(488)_ZO1(555)_SOX(647)_O2_1_Stitch	1601.84	875.06	188111	44910.3	143200	132.147	109.156	126.083	117.423	121.202	1229	0.00858238	0.858238
	20211229_52555♯9_stack_d31_I_0111.21_1a_pH3(488)_ZO1(555)_SOX(647)_O2_3_Stitch	608.72	124.506	28302.6	1025.92	27276.7	88.338	72.291	72.897	58.348	72.9685	294	0.0107784	1.07784
	20211229_52555♯9_stack_d31_I_0111.21_1a_pH3(488)_ZO1(555)_SOX(647)_O2_4_Stitch	671.15	203.352	34075.4	2474.35	31601.1	79.516	68.389	73.475	73.947	73.8317	336	0.0106326	1.06326
		960.57	400.973	83496.3	16136.9	67359.4					89.3342	619.667	0.00999778	0.999778
O6	20220120_52555♯9_KGE_stack_d31_I_0111.21_4a_PanCad(488)_ki-67(555)_SOX2(647)_O1_2_Stitch	958.16	336.665	63990.4	2376.64	61613.7	161.585	90.498	55.024	110.689	104.449	851	0.0138119	1.38119
		958.16	336.665	63990.4	2376.64	61613.7					104.449	851	0.0138119	1.38119
O7	20220120_52555♯9_KGE_stack_d31_I_0111.21_4a_PanCad(488)_ki-67(555)_SOX2(647)_O2_1_Stitch	446.127	57.568	15413	240.284	15172.7	74.2	50.178	44.742	73.268	60.597	219	0.0144338	1.44338
		491.217	107.212	18284.3	748.84	17535.5	77.715	51.714	48.306	67.846	61.3953	236	0.0134584	1.34584
	20220120_52555♯9_KGE_stack_d31_I_0111.21_4a_PanCad(488)_ki-67(555)_SOX2(647)_O2_3_Stitch	1442.2	634.442	155010	18085	136925	149.814	127.56	133.39	92.787	125.888	1656	0.0120942	1.20942
	20220120_52555♯9_KGE_stack_d31_I_0111.21_4a_PanCad(488)_ki-67(555)_SOX2(647)_O2_5_Stitch	440.051	59.69	14853.9	263.365	14590.5	64.326	49.191	56.314	63.655	58.3715	183	0.0125424	1.25424
		704.9	214.728	50890.2	4834.36	46055.9					76.5629	573.5	0.0131322	1.31322
O1	20220209_52555♯9_MPI_stack_d29_I_3011.21_3a_PanCad(488)_ki-67(555)_SOX2(647)_O1_1_Stitch	1401.54	792.532	136277	38580.5	97696.7	91.273	98.323	97.503	111.288	99.5968	1124	0.011505	1.1505
	20220209_52555♯9_MPI_stack_d29_I_3011.21_3a_PanCad(488)_ki-67(555)_SOX2(647)_O1_4_Stitch	454.736	85.532	14371	285.665	14085.4	45.701	57.73	69.24	52.614	56.3212	163	0.0115723	1.15723
	20220209_52555♯9_MPI_stack_d29_I_3011.21_3a_PanCad(488)_ki-67(555)_SOX2(647)_O1_5_Stitch	1950.95	1146.35	254398	41971.6	212426	107.409	137.111	206.111	212.46	165.773	2432	0.0114487	1.14487
	20220209_52555♯9_MPI_stack_d29_I_3011.21_3a_PanCad(488)_ki-67(555)_SOX2(647)_O1_7_Stitch	788.117	202.546	45113.6	1570.38	43543.2	101.935	105.095	70.716	102.672	95.1045	585	0.0134349	1.34349
		1148.83	556.741	112540	20602	91937.9					104.199	1076	0.0119902	1.19902
O2	20220209_52555♯9_MPI_stack_d29_I_3011.21_3a_PanCad(488)_ki-67(555)_SOX2(647)_O3_2_Stitch	315.971	56.488	7560.5	194.866	7365.64	40.916	34.377	39.13	36.733	37.789	85	0.0115401	1.15401
		1799.77	1023.55	179000	21057.8	157943	111.944	143.463	174.588	118.235	137.058	1712	0.0108394	1.08394
	20220209_52555♯9_MPI_stack_d29_I_3011.21_3a_PanCad(488)_ki-67(555)_SOX2(647)_O3_3_Stitch	1723.37	953.418	216329	48470.7	167858	126.186	132.527	164.512	109.385	133.153	1968	0.0117242	1.17242
	20220209_52555♯9_MPI_stack_d29_I_3011.21_3a_PanCad(488)_ki-67(555)_SOX2(647)_O3_5_Stitch	962.299	432.294	69495.7	3152.91	66342.8	103.06	83.029	86.246	116.723	97.2645	791	0.0119229	1.19229
	20220209_52555♯9_MPI_stack_d29_I_3011.21_3a_PanCad(488)_ki-67(555)_SOX2(647)_O3_6_Stitch	909.885	312.74	49995.4	508.444	49487	87.936	73.534	118.802	108.127	97.0998	560	0.0113161	1.13161
	20220209_52555♯9_MPI_stack_d29_I_3011.21_3a_PanCad(488)_ki-67(555)_SOX2(647)_O3_7_Stitch	1175.69	720.046	90876.5	3217.47	87659	140.561	93.951	47.753	55.85	84.5288	968	0.0110428	1.10428
		1147.83	583.089	102210	12767	89442.5					97.8153	1014	0.0113976	1.13976
O3	20220209_52555♯9_MPI_stack_d29_I_3011.21_3a_PanCad(488)_ki-67(555)_SOX2(647)_O4_1_Stitch	1054.4	204.628	80878.9	1412.83	79466	103.55	100.915	162.843	166.915	133.556	1059	0.0133265	1.33265
	20220209_52555♯9_MPI_stack_d29_I_3011.21_3a_PanCad(488)_ki-67(555)_SOX2(647)_O4_2_Stitch	1094.51	168.289	80349.2	1632.78	78716.4	84.847	113.777	149.082	208.673	139.095	1115	0.0141648	1.41648
	20220209_52555♯9_MPI_stack_d29_I_3011.21_3a_PanCad(488)_ki-67(555)_SOX2(647)_O4_3_Stitch	1184.79	504.041	85464.2	15096.3	70367.9	52.859	160.385	86.532	95.869	98.9112	862	0.0122499	1.22499
	20220209_52555♯9_MPI_stack_d29_I_3011.21_3a_PanCad(488)_ki-67(555)_SOX2(647)_O4_4_Stitch	419.613	78.082	11789.2	261.284	11527.9	52.428	67.953	57.416	30.158	51.9887	127	0.0110168	1.10168
		938.33	238.76	64620.3	4600.8	60019.6					105.888	790.75	0.0126895	1.26895
O4	20220208_52555♯9_stack_d29_I_3011.21_11b_TUBA(488)_TUBB(555)_SOX2(647)_O2_1_Stitch	1056.48	417.781	78087.1	5657.37	72429.7	108.177	99.991	90.794	94.67	98.408	934	0.0128953	1.28953
	20220208_52555♯9_stack_d29_I_3011.21_11b_TUBA(488)_TUBB(555)_SOX2(647)_O2_2_Stitch	311.952	61.387	6812.15	266.933	6545.22	43.37	35.867	31.758	42.592	38.3967	76	0.0116115	1.16115
	20220208_52555♯9_stack_d29_I_3011.21_11b_TUBA(488)_TUBB(555)_SOX2(647)_O2_3_Stitch	1137.62	581.426	76972.3	19066.3	57906	54.061	62.354	64.229	130.631	77.8187	769	0.0132801	1.32801
	20220208_52555♯9_stack_d29_I_3011.21_11b_TUBA(488)_TUBB(555)_SOX2(647)_O2_4_Stitch	1824.61	895.94	223094	32963.1	190131	120.638	138.672	196.173	119.501	143.746	800	0.00420762	0.420762
	20220208_52555♯9_stack_d29_I_3011.21_11b_TUBA(488)_TUBB(555)_SOX2(647)_O1_1_Stitch	1312.54	494.581	122030	6344.1	115686	137.947	149.806	137.656	112.154	134.391	2200	0.0190171	1.90171
	20220208_52555♯9_stack_d29_I_3011.21_11b_TUBA(488)_TUBB(555)_SOX2(647)_O1_2_Stitch	1295.62	581.945	109057	1573.13	107484	131.415	126.886	94.902	131.977	121.295	1208	0.0112389	1.12389
	20220311_52555♯9_stack_d29_I_3011.21_11b_TUBA(488)_TUBB(555)_SOX2(647)_O2_1_Stitch	1810.8	931.692	241328	54615	186713	139.086	132.181	131.887	159.183	140.584	1840	0.00985468	0.985468
	20220311_52555♯9_stack_d29_I_3011.21_11b_TUBA(488)_TUBB(555)_SOX2(647)_O2_2_Stitch	1034.46	347.512	63268.5	5507.7	57760.8	60.54	71.964	57.813	204.614	98.7328	694	0.0120151	1.20151
		1223.01	539.033	115081	15749.2	99331.9					106.672	1065.12	0.011765	1.1765
O5	20220208_52555♯9_stack_d29_I_3011.21_11b_TUBA(488)_TUBB(555)_SOX2(647)_O3_1_Stitch	1149.83	473.54	80558.3	1065.46	79492.8	95.189	100.071	111.987	99.887	101.783	1063	0.0133723	1.33723
	20220208_52555♯9_stack_d29_I_3011.21_11b_TUBA(488)_TUBB(555)_SOX2(647)_O3_2_Stitch	1604.66	430.282	151223	5498.11	145724	128.149	175.682	250.399	97.399	162.907	1573	0.0107943	1.07943
	20220208_52555♯9_stack_d29_I_3011.21_11b_TUBA(488)_TUBB(555)_SOX2(647)_O3_3_Stitch	1127.94	211.853	93820.8	1159.16	92661.6	121.912	126.224	131.821	187.953	141.977	1188	0.0128208	1.28208
		1294.14	371.892	108534	2574.25	105960					135.556	1274.67	0.0123292	1.23292
O6	20220311_52555♯9_stack_d29_I_3011.21_11b_TUBA(488)_TUBB(555)_SOX2(647)_O3_1_Stitch	1267.96	518.179	99017.3	8394.31	90623	132.499	74.754	107.132	107.812	105.549	953	0.0105161	1.05161
	20220311_52555♯9_stack_d29_I_3011.21_11b_TUBA(488)_TUBB(555)_SOX2(647)_O3_2_Stitch	1165.67	430.679	96367.8	3679.86	92687.9	135.83	166.534	109.462	94.829	126.664	1108	0.0119541	1.19541
		1216.81	474.429	97692.5	6037.09	91655.4					116.107	1030.5	0.0112351	1.12351
O7	20220311_52555♯9_stack_d29_I_3011.21_11b_TUBA(488)_TUBB(555)_SOX2(647)_O4_1_Stitch	1391.95	680.208	144501	28132	116369	126.9	106.119	101.047	111.262	111.332	1292	0.0111027	1.11027
	20220311_52555♯9_stack_d29_I_3011.21_11b_TUBA(488)_TUBB(555)_SOX2(647)_O4_2_Stitch	1511.83	610.395	178395	27449.1	150946	151.234	118.235	167.403	124.344	140.304	1807	0.0119712	1.19712
	20220311_52555♯9_stack_d29_I_3011.21_11b_TUBA(488)_TUBB(555)_SOX2(647)_O4_3_Stitch	876.067	288.799	54938.4	3141.54	51796.9	95.862	81.039	99.076	104.287	95.066	595	0.0114872	1.14872
		1259.95	526.467	125945	19574.2	106370					115.567	1231.33	0.0115203	1.15203

## Sheet: mutACTB-1
				Perimeter		Area			Diameter VZ				mean diameter VZ	Cells DAPI	Cells/Area	Cells/100 µm2 Area VZ
Organoid				VZ	apical surface	VZ	Lumen	VZ-Lumen
O1	20220204_K11_MPI_stack_d29_I_2211.21_1a_PanActin(488)_ZO1(555)_SOX2(647)_O1_1_Stitch			939.924	438.902	68622.4	8224.57	60397.8	86.038	118.129	89.188	84.31	94.4163	660	0.0109275	10.9275
	20220204_K11_MPI_stack_d29_I_2211.21_1a_PanActin(488)_ZO1(555)_SOX2(647)_O1_2_Stitch			1277.03	355.228	119896	7380.1	112516	104.664	135.338	103.824	222.66	141.621	1377	0.0122382	1.22382
	20220204_K11_MPI_stack_d29_I_2211.21_1a_PanActin(488)_ZO1(555)_SOX2(647)_O1_3_Stitch			1205.8	495.825	97401.1	11340.2	86060.9	85.917	93.682	67.629	171.493	104.68	1139	0.0132348	1.32348
	20220204_K11_MPI_stack_d29_I_2211.21_1a_PanActin(488)_ZO1(555)_SOX2(647)_O1_7_Stitch			313.434	75.048	7370.95	373.045	6997.91	28.405	35.654	37.056	42.916	36.0078	84	0.0120036	1.20036
	20220204_K11_MPI_stack_d29_I_2211.21_1a_PanActin(488)_ZO1(555)_SOX2(647)_O1_8_Stitch			1110.59	240.355	81214.6	2474.02	78740.6	150.818	86.455	115.4	143.175	123.962	1044	0.0132587	1.32587
	20220204_K11_MPI_stack_d29_I_2211.21_1a_PanActin(488)_ZO1(555)_SOX2(647)_O1_9_Stitch			965.768	411.462	65258.4	2105.06	63153.3	107.034	75.748	122.908	92.843	99.6333	696	0.0110208	1.10208
	20220204_K11_MPI_stack_d29_I_2211.21_1a_PanActin(488)_ZO1(555)_SOX2(647)_O1_10_Stitch			568.639	202.72	24413	2891.66	21521.3	59.888	66.023	48.778	51.978	56.6668	245	0.0113841	1.13841
	20220121_K11_MPI_stack_d29_I_2211.21_3a_PanCad(488)_ki-67(555)_SOX2(647)_O2_1_Stitch			1353.77	420.39	140370	10407.1	129963	231.623	143.175	127.378	120.078	155.564	1489	0.0114571	1.14571
	20220121_K11_MPI_stack_d29_I_2211.21_3a_PanCad(488)_ki-67(555)_SOX2(647)_O2_2_Stitch			421.163	87.115	13269.8	419.95	12849.9	41.667	51.298	56.572	52.992	50.6322	108	0.00840475	0.840475
	20220121_K11_MPI_stack_d29_I_2211.21_3a_PanCad(488)_ki-67(555)_SOX2(647)_O2_5_Stitch			572.634	228.078	24185.8	3604.01	20581.8	53.794	44.187	53.955	48.029	49.9912	199	0.00966875	0.966875
	20220121_K11_MPI_stack_d29_I_2211.21_3a_PanCad(488)_ki-67(555)_SOX2(647)_O2_7_Stitch			965.287	333.256	65569.9	2193.71	63376.2	97.166	114.842	117.67	98.091	106.942	694	0.0109505	1.09505
	20220121_K11_MPI_stack_d29_I_2211.21_3a_PanCad(488)_ki-67(555)_SOX2(647)_O2_8_Stitch			1163.38	537.804	88868.8	11535.3	77333.5	86.013	84.346	105.424	43.473	79.814	911	0.0117801	1.17801
				904.785	318.849	66370.1	5245.73	61124.4					91.6609	720.5	0.0113607	1.13607
O2	20220204_K11_MPI_stack_d29_I_2211.21_1a_PanActin(488)_ZO1(555)_SOX2(647)_O2_1_Stitch			415.337	82.094	12990.6	467.04	12523.6	52.085	54.611	52.631	46.506	51.4582	156	0.0124565	1.24565
	20220204_K11_MPI_stack_d29_I_2211.21_1a_PanActin(488)_ZO1(555)_SOX2(647)_O2_3_Stitch			790.748	85.073	44571.1	306.219	44264.9	95.732	152.922	98.318	113.309	115.07	610	0.0137807	1.37807
				603.043	83.5835	28780.9	386.63	28394.2					83.2642	383	0.0131186	1.31186
O3	20220204_K11_MPI_stack_d29_I_2211.21_1a_PanActin(488)_ZO1(555)_SOX2(647)_O3_1_Stitch			822.216	245.92	51023.1	4443.35	46579.7	110.108	75.196	84.522	77.535	86.8402	491	0.0105411	1.05411
	20220204_K11_MPI_stack_d29_I_2211.21_1a_PanActin(488)_ZO1(555)_SOX2(647)_O3_2_Stitch			1206.05	456	105857	7132.38	98724.2	138.596	138.938	128.648	99.069	126.313	1181	0.0119626	1.19626
				1014.13	350.96	78439.8	5787.86	72652					106.577	836	0.0112518	1.12518
O4	20220204_K11_MPI_stack_d29_I_2211.21_1a_PanActin(488)_ZO1(555)_SOX2(647)_O4_1_Stitch			948.71	129.707	59089.1	416.159	58672.9	79.891	104.842	140.531	162.838	122.025	687	0.011709	1.1709
	20220204_K11_MPI_stack_d29_I_2211.21_1a_PanActin(488)_ZO1(555)_SOX2(647)_O4_2_Stitch			1013.05	367.04	73754.8	4856.79	68898	89,648,648	97.364	102.429	112.662	104.152	632	0.00917297	0.917297
	20220204_K11_MPI_stack_d29_I_2211.21_1a_PanActin(488)_ZO1(555)_SOX2(647)_O4_3_Stitch			533.586	196.315	20367.6	1460.74	18906.9	78.948	56.754	50.758	49.589	59.0123	227	0.0120062	1.20062
	done			831.783	231.021	51070.5	2244.56	48826					95.0631	515.333	0.0109627	1.09627
O1	20220211_K11_stack_d30_III_064.18_1a_TUBA(488)_TUBB(555)_SOX2(647)_O1_1_Stitch			966.053	325.859	57531.6	4016.78	53514.8	65.07	57.066	109.175	145.278	94.1472	556	0.0103897	1.03897
	20220211_K11_stack_d30_III_064.18_1a_TUBA(488)_TUBB(555)_SOX2(647)_O1_2_Stitch			902.351	585.625	55159.3	20280.7	34878.6	68.65	30.323	50.382	29.632	44.7468	337	0.00966209	0.966209
				333.584	131.529	8566.17	1261.45	7304.72	40.493	40.316	19.497	28.616	32.2305	71	0.00971974	0.971974
	20220211_K11_stack_d30_III_064.18_1a_TUBA(488)_TUBB(555)_SOX2(647)_O1_4_Stitch			598.655	170.665	27826.5	2035.56	25791	62.995	67.793	60.096	74.401	66.3213	251	0.00973209	0.973209
	20211213_K11_stack_d30_III_64.18_2a_pH3(488)_ZO1(555)_SOX2(647)_O1_1_Stitch			1041.23	472.633	69032.7	8046.54	60986.2	98.146	84.761	118.225	91.634	98.1915	627	0.010281	1.0281
	20211213_K11_stack_d30_III_64.18_2a_pH3(488)_ZO1(555)_SOX2(647)_O1_2_Stitch			563.725	175.708	24698	2206.68	22491.4	69.869	56.294	70.672	60.426	64.3152	227	0.0100928	1.00928
	20211213_K11_stack_d30_III_64.18_2a_pH3(488)_ZO1(555)_SOX2(647)_O1_3			230.866	27.538	3987.9	57.163	3930.74	37.787	24.876	31.317	27.102	30.2705	56	0.0142467	1.42467
	20211213_K11_stack_d30_III_64.18_2a_pH3(488)_ZO1(555)_SOX2(647)_O1_6			250.825	35.17	4879.61	94.701	4784.91	35.507	27.828	37.072	40.025	35.108	49	0.0102405	1.02405
	20211213_K11_stack_d30_III_64.18_2a_pH3(488)_ZO1(555)_SOX2(647)_O1_7			254.05	44.692	4714.85	100.276	4614.58	24.882	38.781	29.507	33.612	31.6955	61	0.013219	1.3219
	20211213_K11_stack_d30_III_64.18_2a_pH3(488)_ZO1(555)_SOX2(647)_O5_2_stitch			597.908	42.995	26782.2	136.7	26645.5	84.369	85.73	115.415	54.843	85.0893	295	0.0110713	1.10713
	20211213_K11_stack_d30_III_64.18_2a_pH3(488)_ZO1(555)_SOX2(647)_O5_3_stitch			638.4	188.371	31354.8	2351.29	29003.5	68.154	77.165	71.507	79.141	73.9918	288	0.00992984	0.992984
	20211213_K11_stack_d30_III_64.18_2a_pH3(488)_ZO1(555)_SOX2(647)_O5_4_stitch			221.362	40.49	3399.36	99.347	3300.02	25.634	32.984	15.933	31.059	26.4025	41	0.0124242	1.24242
	20211213_K11_stack_d30_III_64.18_2a_pH3(488)_ZO1(555)_SOX2(647)_O7_1_stitch			290.985	58.662	5866.69	222.556	5644.14	35.071	29.587	26.936	42.899	33.6232	71	0.0125794	1.25794
	20211213_K11_stack_d30_III_64.18_2a_pH3(488)_ZO1(555)_SOX2(647)_O7_2_stitch			618.712	375.547	26848.2	8953.52	17894.6	36.453	27.073	47.226	38.072	37.206	207	0.0115677	1.15677
	20211213_K11_stack_d30_III_64.18_2a_pH3(488)_ZO1(555)_SOX2(647)_O7_3_stitch			597.823	295.598	26826.3	5093.51	21732.8	43.631	57.514	43.529	65.667	52.5853	250	0.0115034	1.15034
				314.445	85.791	6496.6	380.441	6116.16	38.169	35.667	15.063	44.306	33.3012	64	0.0104641	1.04641
	20211213_K11_stack_d30_III_64.18_2a_pH3(488)_ZO1(555)_SOX2(647)_O5_5_stitch			452.822	83.446	15939.2	525.206	15414	55.639	49.81	55.763	68.3	57.378	170	0.011029	1.1029
	20211213_K11_stack_d30_III_64.18_2a_pH3(488)_ZO1(555)_SOX2(647)_O5_6_stitch			356.744	44.254	9503.89	136.514	9367.38	59.494	41.906	43.823	44.177	47.35	132	0.0140915	1.40915
				512.808	176.921	22745.2	3111.05	19634.2					52.4419	208.5	0.0112358	1.12358
O2	20220211_K11_stack_d30_III_064.18_1a_TUBA(488)_TUBB(555)_SOX2(647)_O2_1_Stitch			762.705	186.842	45368.3	2582.77	42785.5	88.398	88.451	90.183	98.834	91.4665	393	0.00918535	0.918535
	20220323_K11_stack_d30_III_0604.18_17b_PanCadherin(488)_ki67(555)_SOX2(647)_O1_1_Stitch			419.677	71.212	13007.2	61.957	12945.3	43.819	57.9	65.166	59.001	56.4715	201	0.0155269	1.55269
				591.191	129.027	29187.8	1322.36	27865.4					73.969	297	0.0123561	1.23561
O3	20220211_K11_stack_d30_III_064.18_1a_TUBA(488)_TUBB(555)_SOX2(647)_O3_1_Stitch			776.228	375.976	39974.9	5646.44	34328.4	84.213	57.868	66.661	51.442	65.046	339	0.0098752	0.98752
	20220211_K11_stack_d30_III_064.18_1a_TUBA(488)_TUBB(555)_SOX2(647)_O3_2_Stitch			541.272	206.947	21934.3	2916.57	19017.7	69.941	49.445	55.449	52.258	56.7732	219	0.0115156	1.15156
	20220211_K11_stack_d30_III_064.18_1a_TUBA(488)_TUBB(555)_SOX2(647)_O3_3_Stitch			361.523	114.671	9314.12	713.717	8600.4	39.722	27.166	40.873	50.006	39.4417	99	0.0115111	1.15111
	20220211_K11_stack_d30_III_064.18_1a_TUBA(488)_TUBB(555)_SOX2(647)_O3_4_Stitch			1119.05	738.394	87594.1	28953.7	58640.4	50.214	50.274	99.991	62.297	65.694	459	0.00782736	0.782736
	20220211_K11_stack_d30_III_064.18_1a_TUBA(488)_TUBB(555)_SOX2(647)_O3_5_Stitch			930.918	707.879	63831.4	34775	29056.4	48.584	32.919	31.079	22.693	33.8188	259	0.00891371	0.891371
	20220211_K11_stack_d30_III_064.18_1a_TUBA(488)_TUBB(555)_SOX2(647)_O3_6_Stitch			420.089	242.866	13425.6	4102.01	9323.56	24.25	34.353	23.339	27.556	27.3745	79	0.00847316	0.847316
				510.227	273.359	19053.5	5184.42	13869.1	44.795	43.466	36.172	32.213	39.1615	111	0.0080034	0.80034
				384.969	133.417	11032	1264.46	9767.52	34.506	44.737	31.366	44.363	38.743	83	0.00849755	0.849755
				416.553	205.143	12599.6	2986.14	9613.42	29.395	31.026	34.611	32.549	31.8952	92	0.00956995	0.956995
				606.759	333.184	30973.3	9615.83	21357.4					44.2164	193.333	0.00935411	0.935411
O4	20211206_K11_stack_d30_III_64.18_15b_pH4(488)_ZO1(555)_O1_1_Stitch			406.743	63.306	12603.7	274.478	12329.2	46.911	60.029	54.935	49.728	52.9008	148	0.012004	1.2004
				406.743	63.306	12603.7	274.478	12329.2					52.9008	148	0.012004	1.2004
O5	20211206_K11_stack_d30_III_64.18_15b_pH4(488)_ZO1(555)_O2_1_Stitch			541.665	59.396	22436	179.665	22256.4	81.809	81.974	69.254	64.713	74.4375	240	0.0107834	1.07834
	20211206_K11_stack_d30_III_64.18_15b_pH4(488)_ZO1(555)_O2_2_Stitch			540.771	56.881	22584.8	192.599	22392.2	68.802	78.572	77.223	83.668	77.0663	319	0.014246	1.4246
				541.218	58.1385	22510.4	186.132	22324.3					75.7519	279.5	0.0125147	1.25147
O6	20211206_K11_stack_d30_III_64.18_15b_pH4(488)_ZO1(555)_O3_1_Stitch			549.356	74.228	23035	124.844	22910.1	68.655	77.796	62.941	95.681	76.2683	322	0.0140549	1.40549
				549.356	74.228	23035	124.844	22910.1					52.7375	164	0.0126422	1.26422
O7	20211213_K11_stack_d30_III_64.18_2a_pH3(488)_ZO1(555)_SOX2(647)_O2_1_Stitch			356.561	57.657	8288.75	135.139	8153.62	28.188	57.329	39.224	62.567	46.827	97	0.0118966	1.18966
	20211213_K11_stack_d30_III_64.18_2a_pH3(488)_ZO1(555)_SOX2(647)_O2_2_Stitch			437.43	191.96	12977.5	2520.07	10457.4	45.045	27.858	18.468	54.384	36.4387	104	0.0099451	0.99451
				301.818	54.855	6736.4	233.409	6502.99	33.799	41.729	38.974	26.256	35.1895	64	0.00984162	0.984162
	20211213_K11_stack_d30_III_64.18_2a_pH3(488)_ZO1(555)_SOX2(647)_O2_3_Stitch			761.516	376.255	40310.6	5863.42	34447.2	56.453	64.474	46.554	61.398	57.2197	326	0.00946376	0.946376
	20211213_K11_stack_d30_III_64.18_2a_pH3(488)_ZO1(555)_SOX2(647)_O2_4_Stitch			335.28	48.2	7881.59	152.793	7728.8	43.698	42.513	57.129	36.193	44.8833	84	0.0108684	1.08684
				373.688	88.637	9541.28	287.895	9253.39	40.497	51.13	50.424	38.166	45.0543	137	0.0148054	1.48054
	20211213_K11_stack_d30_III_64.18_2a_pH3(488)_ZO1(555)_SOX2(647)_O2_5			248.612	34.292	4655.35	77.79	4577.56	32.6	26.709	34.929	35.011	32.3122	56	0.0122336	1.22336
	20211213_K11_stack_d30_III_64.18_2a_pH3(488)_ZO1(555)_SOX2(647)_O2_6			239.163	27.207	4253.02	50.064	4202.95	28.39	34.647	33.806	29.325	31.542	47	0.0111826	1.11826
	20211213_K11_stack_d30_III_64.18_2a_pH3(488)_ZO1(555)_SOX2(647)_O4_1_stitch			893.163	338.504	60557.2	4888.42	55668.8	131.405	73.125	86.335	79.698	92.6407	582	0.0104547	1.04547
	20211213_K11_stack_d30_III_64.18_2a_pH3(488)_ZO1(555)_SOX2(647)_O4_2_stitch			389.744	61.619	10969.6	221.032	10748.5	36.572	44.476	64.349	54.12	49.8792	130	0.0120947	1.20947
	20211213_K11_stack_d30_III_64.18_2a_pH3(488)_ZO1(555)_SOX2(647)_O4_3			263.05	30.433	5349.81	67.532	5282.28	32.119	31.712	35.689	42.832	35.588	65	0.0123053	1.23053
	20211213_K11_stack_d30_III_64.18_2a_pH3(488)_ZO1(555)_SOX2(647)_O4_5_stitch			370.986	40.372	10691.1	85.967	10605.1	58.368	41.463	57.859	42.971	50.1653	151	0.0142384	1.42384
				414.251	112.499	15184.3	1215.29	13969.1					46.4783	153.583	0.0116108	1.16108
O8	20211213_K11_stack_d30_III_64.18_2a_pH3(488)_ZO1(555)_SOX2(647)_O3_1_stitch			586.74	120.593	26869.2	970.467	25898.7	82.058	58.79	89.033	72.136	75.5043	312	0.0120469	1.20469
	20211213_K11_stack_d30_III_64.18_2a_pH3(488)_ZO1(555)_SOX2(647)_O3_3_stitch			413.511	223.787	12517.7	3161.68	9356.04	29.632	21.329	31.39	29.319	27.9175	121	0.0129328	1.29328
	20211213_K11_stack_d30_III_64.18_2a_pH3(488)_ZO1(555)_SOX2(647)_O6_1_stitch			373.005	71.7	10756.9	365.983	10390.9	54.267	43.485	48.697	46.429	48.2195	159	0.0153018	1.53018
	20211213_K11_stack_d30_III_64.18_2a_pH3(488)_ZO1(555)_SOX2(647)_O6_2_stitch			474.148	149.815	16497.8	1342.95	15154.9	43.197	57.681	58.57	44.132	50.895	131	0.00864409	0.864409
	20211213_K11_stack_d30_III_64.18_2a_pH3(488)_ZO1(555)_SOX2(647)_O6_3_stitch			575.82	169.439	24957.1	908.212	24048.9	66.453	54.524	65.177	59.177	61.3327	241	0.0100213	1.00213
				484.645	147.067	18319.7	1349.86	16969.9					52.7738	192.8	0.0117894	1.17894
O5	20220121_K11_MPI_stack_d29_I_2211.21_3a_PanCad(488)_ki-67(555)_SOX2(647)_O1_1_Stitch			962.714	469.066	57421.2	1962.18	55459	84.197	81.754	70.385	78.267	78.6508	543	0.00979102	0.979102
	20220121_K11_MPI_stack_d29_I_2211.21_3a_PanCad(488)_ki-67(555)_SOX2(647)_O1_3_Stitch			702.86	242.904	34473.3	3419.03	31054.3	61.851	46.945	66.216	94.099	67.2777	337	0.010852	1.0852
	20220121_K11_MPI_stack_d29_I_2211.21_3a_PanCad(488)_ki-67(555)_SOX2(647)_O1_4_Stitch			1167.47	149.481	102638	1031.57	101607	185.64	111.678	142.551	151.458	147.832	1457	0.0143396	1.43396
	20220121_K11_MPI_stack_d29_I_2211.21_3a_PanCad(488)_ki-67(555)_SOX2(647)_O1_5_Stitch			973.131	425.76	62964.5	4192.88	58771.6	90.519	101.092	78.043	57.307	81.7403	743	0.0126422	1.26422
				951.545	321.803	64374.4	2651.41	61722.9					93.8751	770	0.0119062	1.19062
O6	20220121_K11_MPI_stack_d29_I_2211.21_3a_PanCad(488)_ki-67(555)_SOX2(647)_O3_1_Stitch			998.272	190.736	72781	2370.4	70410.6	95.667	123.389	163.127	138.036	130.055	807	0.0114613	1.14613
	20220121_K11_MPI_stack_d29_I_2211.21_3a_PanCad(488)_ki-67(555)_SOX2(647)_O3_2_Stitch			1247.13	522.954	109046	18328.9	90717.3	128.768	100.617	126.746	89.991	111.53	1218	0.0134263	1.34263
	20220121_K11_MPI_stack_d29_I_2211.21_3a_PanCad(488)_ki-67(555)_SOX2(647)_O3_3_Stitch			864.885	96.301	56753.8	534.275	56219.5	101.38	107.702	132.934	138.629	120.161	699	0.0124334	1.24334
				249.728	46.952	4841.11	117.745	4723.36	28.699	36.898	34.095	26.718	31.6025	62	0.0131262	1.31262
				840.005	214.236	60855.5	5337.82	55517.7					98.3372	696.5	0.0126118	1.26118
O7	20220121_K11_MPI_stack_d29_I_2211.21_3a_PanCad(488)_ki-67(555)_SOX2(647)_O4_1_Stitch			957.094	316.092	70294.7	1811.18	68483.6	116.694	135.493	92.25	103.066	111.876	719	0.0104989	1.04989
				957.094	316.092	70294.7	1811.18	68483.6					111.876	719	0.0104989	1.04989
O9	20220323_K11_stack_d30_III_0604.18_17b_PanCadherin(488)_ki67(555)_SOX2(647)_O2_1_Stitch			430.129	39.774	12962.5	30.849	12931.6	79.903	46.566	73.619	51.159	62.8118	199	0.0153886	1.53886
	20220323_K11_stack_d30_III_0604.18_17b_PanCadherin(488)_ki67(555)_SOX2(647)_O2_2_Stitch			426.301	60.075	13106.8	204.418	12902.4	72.011	64.1	42.928	55.956	58.7488	195	0.0151135	1.51135
				428.215	49.9245	13034.6	117.633	12917					60.7803	197	0.0152511	1.52511

## Sheet: mutACTB-2
				Perimeter		Area			Diameter VZ				mean diameter VZ	Cells DAPI	Cells/Area	Cells/100 µm2 Area VZ
Organoid				VZ	apical surface	VZ	Lumen	VZ-Lumen
O1	20220209_K14_MPI_stack_d29_I_2211.21_1a_PanActin(488)_ZO1(555)_SOX2(647)_O1_1_Stitch			760.682	369.368	41244.1	8851.2	32392.9	61.819	81.08	59.338	57.695	64.983	328	0.0101257	1.01257
	20220209_K14_MPI_stack_d29_I_2211.21_1a_PanActin(488)_ZO1(555)_SOX2(647)_O1_2_Stitch			567.566	131.108	24926.8	949.356	23977.5	78.705	73.489	78.952	52.595	70.9352	335	0.0139715	1.39715
	20220209_K14_MPI_stack_d29_I_2211.21_1a_PanActin(488)_ZO1(555)_SOX2(647)_O1_3			319.582	50.061	7951.84	181.375	7770.46	44.024	43.594	41.584	43.968	43.2925	121	0.0155718	1.55718
	20220209_K14_MPI_stack_d29_I_2211.21_1a_PanActin(488)_ZO1(555)_SOX2(647)_O1_4_Stitch			424.865	142.71	13672.8	1369.49	12303.3	58.552	29.227	42.379	47.118	44.319	151	0.0122731	1.22731
	20220209_K14_MPI_stack_d29_I_2211.21_1a_PanActin(488)_ZO1(555)_SOX2(647)_O1_6_Stitch			267.118	86.181	5357.84	393.71	4964.13	25.276	35.397	28.523	18.925	27.0302	58	0.0116838	1.16838
	20220128_K14_MPI_stack_d29_I_2211.21_3a_PanCad(488)_ki-67(555)_SOX2(647)_O2_1_Stitch			715.012	364.812	39503.6	9313.78	30189.8	68.46	50.934	59.839	47.988	56.8053	329	0.0108977	1.08977
	20220128_K14_MPI_stack_d29_I_2211.21_3a_PanCad(488)_ki-67(555)_SOX2(647)_O2_2_Stitch			332.421	62.603	8189.78	209.993	7979.78	45.701	48.779	49.443	30.486	43.6022	108	0.0135342	1.35342
				330.803	64.032	8310.12	297.261	8012.86	44.915	36.574	39.637	44.843	41.4922	101	0.0126047	1.26047
				476.771	42.519	17116.6	128.858	16987.7	64.524	56.495	64.043	69.429	63.6228	251	0.0147754	1.47754
	20220128_K14_MPI_stack_d29_I_2211.21_3a_PanCad(488)_ki-67(555)_SOX2(647)_O2_3_Stitch			377.427	132.446	10742.3	1163.44	9578.89	42.581	27.279	41.803	40.698	38.0902	108	0.0112748	1.12748
				457.225	144.584	17701.6	2285.85	15415.7					49.4173	189	0.0126713	1.26713
O2	20220209_K14_MPI_stack_d29_I_2211.21_1a_PanActin(488)_ZO1(555)_SOX2(647)_O2_1_Stitch			875.636	267.902	56579.5	4093.76	52485.7	119.407	79.096	62.464	95.763	89.1825	505	0.00962167	0.962167
	20220209_K14_MPI_stack_d29_I_2211.21_1a_PanActin(488)_ZO1(555)_SOX2(647)_O2_2			305.872	83.395	7047.38	450.798	6596.58	43.814	33.575	31.491	29.991	34.7178	80	0.0121275	1.21275
	20220209_K14_MPI_stack_d29_I_2211.21_1a_PanActin(488)_ZO1(555)_SOX2(647)_O2_3_Stitch			1253.88	531.09	101856	7871.03	93984.7	111.384	72.593	144.063	79.219	101.815	850	0.00904402	0.904402
	20220209_K14_MPI_stack_d29_I_2211.21_1a_PanActin(488)_ZO1(555)_SOX2(647)_O2_4_Stitch			629.513	268.315	27770.2	3425.46	24344.7	34.108	80.663	62.009	82.683	64.8657	299	0.0122819	1.22819
				455.221	167.302	15951.1	1520.58	14430.6	39.66	47.512	47.512	46.629	45.3282	120	0.00831569	0.831569
	20220209_K14_MPI_stack_d29_I_2211.21_1a_PanActin(488)_ZO1(555)_SOX2(647)_O2_5			371.719	118.838	10418.7	852.647	9566.07	52.561	31.822	36.648	43.532	41.1407	101	0.0105581	1.05581
	20220128_K14_MPI_stack_d29_I_22.11.21_3a_PanCad(488)_ki-67(555)_SOX2(647)_O1_3			291.866	67.009	6070.89	296.964	5773.93	26.055	35.319	46.224	33.372	35.2425	65	0.00610373	0.610373
	20220128_K14_MPI_stack_d29_I_2211.21_3a_PanCad(488)_ki-67(555)_SOX2(647)_O1_2_Stitch			927.683	527.077	63878.9	18433	45445.8	71.762	44.808	86.455	55.481	64.6265	502	0.00142206	0.142206
	20220128_K14_MPI_stack_d29_I_2211.21_3a_PanCad(488)_ki-67(555)_SOX2(647)_O1_5_Stitch			634.306	275.484	28476.3	4527.87	23948.4	35.973	41.9	93.726	55.405	56.751	322	0.00236972	0.236972
				638.411	256.268	35338.7	4608.01	30730.7					59.2966	316	0.00798272	0.798272
O1	20211206_K14_stack_d30_III_97.18_13b_pH4(488)_ZO1(555)_O1_1_Stitch			931.248	452.371	56485.1	5502.57	50982.6	72.986	79.759	69.941	96.515	79.8003	na
	20211206_K14_stack_d30_III_97.18_13b_pH4(488)_ZO1(555)_O1_2_Stitch			655.045	295.605	27228.1	1384.17	25843.9	56.217	52.728	41.345	87.719	59.5022	373	0.0144328	1.44328
	20211206_K14_stack_d30_III_97.18_13b_pH4(488)_ZO1(555)_O4_1_Stitch			601.789	203.28	27162.6	2250.31	24912.3	59.179	68.815	60.849	76.903	66.4365	254	0.0101958	1.01958
	20211206_K14_stack_d30_III_97.18_13b_pH4(488)_ZO1(555)_O4_2_Stitch			260.421	43.186	5128.56	109.271	5019.29	32.17	32.919	20.853	45.612	32.8885	73	0.0145439	1.45439
	20211206_K14_stack_d30_III_9.7.18_13b_pH4(488)_ZO1(555)_O5_2			305.201	63.781	6563.09	215.011	6348.08	26.391	32.713	35.921	48.626	35.9128	129	0.0203211	2.03211
	20211206_K14_stack_d30_III_9.7.18_13b_pH4(488)_ZO1(555)_O5_3			217.444	33.394	3541.64	64.373	3477.27	29.667	27.347	26.667	37.912	30.3983	65	0.0186928	1.86928
	20211206_K14_stack_d30_III_97.18_13b_pH4(488)_ZO1(555)_O5_4_Stitch			514.437	213.223	19182.7	2550.06	16632.7	49.265	62.082	51.351	41.219	50.9793	208	0.0125055	1.25055
				342.196	99.849	8118.68	264.74	7853.94	42.52	27.387	29.227	31.795	32.7323	64	0.00814878	0.814878
				478.473	175.586	19176.3	1542.56	17633.7					48.5813	166.571	0.0141201	1.41201
O2	20211206_K14_stack_d30_III_97.18_13b_pH4(488)_ZO1(555)_O2_1_Stitch			563.559	77.873	24654.3	373.045	24281.3	82.102	71.565	66.554	90.206	77.6068	na
	20211206_K14_stack_d30_III_97.18_13b_pH4(488)_ZO1(555)_O2_2_Stitch			395.428	35.392	11946.4	94.739	11851.7	51.338	73.524	53.162	40.272	54.574	160	0.0135002	1.35002
				479.493	56.6325	18300.4	233.892	18066.5					66.0904	160	0.0135002	1.35002
O3	20211206_K14_stack_d30_III_97.18_13b_pH4(488)_ZO1(555)_O3_1_Stitch			633.31	173.284	30508.8	1420.45	29088.3	65.365	81.623	69.991	74.348	72.8317	366	0.0125824	1.25824
	20211206_K14_stack_d30_III_97.18_13b_pH4(488)_ZO1(555)_O3_2_Stitch			592.32	71.022	25339.7	167.883	25171.8	68.598	69.806	116.061	79.524	83.4973	254	0.0100907	1.00907
	20211206_K14_stack_d30_III_9.7.18_13b_pH4(488)_ZO1(555)_O3_4			334.505	56.502	8338.11	169.11	8169	38.769	54.945	39.834	44.005	44.3882	130	0.0159138	1.59138
				520.045	100.269	21395.5	585.813	20809.7					66.9057	250	0.0128623	1.28623
O4	20211206_K14_stack_d30_III_97.18_13b_pH4(488)_ZO1(555)_O6_1_Stitch			543.379	104.709	22716.7	521.192	22195.6	66.819	80.355	64.713	72.26	71.0367	na
	20211206_K14_stack_d30_III_97.18_13b_pH4(488)_ZO1(555)_O6_3_Stitch			458.849	139.017	16260.1	601.287	15658.9	43.815	43.962	70.782	58.816	54.3438	170	0.0108565	1.08565
	20211206_K14_stack_d30_III_97.18_13b_pH4(488)_ZO1(555)_O7_1_Stitch			741.275	255.101	42127.5	2278.19	39849.3	88.476	102.944	71.698	73.904	84.2555	354	0.00888347	0.888347
	20211206_K14_stack_d30_III_97.18_13b_pH4(488)_ZO1(555)_O7_2_Stitch			356.409	34.263	8988.5	55.49	8933.01	48.096	45.365	55.6	26.852	43.9783	155	0.0173514	1.73514
	20211206_K14_stack_d30_III_97.18_13b_pH4(488)_ZO1(555)_O7_3_Stitch			245.317	56.184	4594.1	100.202	4493.89	30.01	35.035	18.111	41.935	31.2728	57	0.0126839	1.26839
				469.046	117.855	18937.4	711.271	18226.1					56.9774	184	0.0124438	1.24438
O1	20211228_K14_stack_d30_I_304.18_7a_pH3(488)_ZO1(555)_TUBG(647)_O1_1_Stitch			968.437	519.705	72957.2	9369.24	63588	71.906	94.047	93.253	129.058	97.066	844	0.013273	1.3273
	20211228_K14_stack_d30_I_304.18_7a_pH3(488)_ZO1(555)_TUBG(647)_O1_2_Stitch			874.425	491.555	39256.6	321.68	38934.9	70.211	52.462	54.008	69.831	61.628	457	0.0117375	1.17375
	20211228_K14_stack_d30_I_304.18_7a_pH3(488)_ZO1(555)_TUBG(647)_O1_4_Stitch			814.304	558.576	34020.8	197.394	33823.4	53.663	62.594	28.168	62.506	51.7328	423	0.0125061	1.25061
	20211228_K14_stack_d30_I_304.18_7a_pH3(488)_ZO1(555)_TUBG(647)_O1_5_Stitch			814.459	488.036	42129.5	907.878	41221.6	82.331	91.326	61.278	25.521	65.114	507	0.0122994	1.22994
	20211228_K14_stack_d30_I_304.18_7a_pH3(488)_ZO1(555)_TUBG(647)_O1_7			296.473	23.129	3204.39	39.211	3165.18	30.29	30.297	23.231	26.113	27.4828	60	0.0189563	1.89563
	20211228_K14_stack_d30_I_304.18_7a_pH3(488)_ZO1(555)_TUBG(647)_O1_9_Stitch			559.912	207.58	22698.8	731.52	21967.3	76.521	58.417	66.935	48.946	62.7047	145	0.00660073	0.660073
				399.412	132.625	10348.2	768.427	9579.75	30.914	32.563	54.147	45.042	40.6665	87	0.00908166	0.908166
				543.084	221.549	20725.2	801.691	19923.5	38.525	68.513	65.682	31.604	51.081	196	0.00983761	0.983761
				658.813	330.344	30667.6	1642.13	29025.5					57.1845	339.875	0.0117865	1.17865
O2	20211228_K14_stack_d30_I_304.18_7a_pH3(488)_ZO1(555)_TUBG(647)_O2_2_Stitch			524.699	155.621	19539.6	137.146	19402.5	54.289	68.812	27.812	86.139	59.263	276	0.014225	1.4225
	20211228_K14_stack_d30_I_304.18_7a_pH3(488)_ZO1(555)_TUBG(647)_O2_3_Stitch			668.589	433.993	25068.5	531.971	24536.5	63.573	60.642	38.287	45.224	51.9315	286	0.0116561	1.16561
	20211228_K14_stack_d30_I_304.18_7a_pH3(488)_ZO1(555)_TUBG(647)_O2_4_Stitch			706.391	329.976	25684.3	473.693	25210.7	64.916	60.245	43.543	76.694	61.3495	297	0.0117807	1.17807
	20211228_K14_stack_d30_I_304.18_7a_pH3(488)_ZO1(555)_TUBG(647)_O2_5_Stitch			872.542	789.752	46196.6	417.645	45779	150.335	38.229	32.599	13.315	58.6195	699	0.015269	1.5269
	20211228_K14_stack_d30_I_304.18_7a_pH3(488)_ZO1(555)_TUBG(647)_O2_9_Stitch			938.504	437.995	60283.9	1984.16	58299.8	52.175	159.176	112.128	81.977	101.364	644	0.0110464	1.10464
				742.145	429.467	35354.6	708.923	34645.7					66.5055	440.4	0.0127954	1.27954
O3	20211228_K14_stack_d30_I_304.18_7a_pH3(488)_ZO1(555)_TUBG(647)_O3_1_Stitch			535.356	259.949	18409.6	1506.15	16903.4	46.629	40.782	40.058	45.132	43.1502	196	0.0115953	1.15953
	20211228_K14_stack_d30_I_304.18_7a_pH3(488)_ZO1(555)_TUBG(647)_O3_2_Stitch			436.082	70.259	11911.7	39.025	11872.7	38.366	36.828	48.154	84.187	51.8838	205	0.0172666	1.72666
				485.719	165.104	15160.6	772.59	14388					47.517	200.5	0.0144309	1.44309
O4	20211228_K14_stack_d30_I_304.18_7a_pH3(488)_ZO1(555)_TUBG(647)_O4_1_Stitch			888.644	553.286	44515.3	373.677	44141.6	82.011	58.637	29.308	71.641	60.3992	642	0.0145441	1.45441
	20211228_K14_stack_d30_I_304.18_7a_pH3(488)_ZO1(555)_TUBG(647)_O4_3			265.588	33.378	5387.84	79.612	5308.22	37.399	28.912	38.312	36.834	35.3642	71	0.0133755	1.33755
	20211228_K14_stack_d30_I_304.18_7a_pH3(488)_ZO1(555)_TUBG(647)_O4_4_Stitch			727.357	170.831	37913.1	1295.19	36617.9	68.542	74.683	95.375	124.658	90.8145	446	0.0121798	1.21798
	20211228_K14_stack_d30_I_304.18_7a_pH3(488)_ZO1(555)_TUBG(647)_O4_6_Stitch			627.859	419.578	23626	3070.92	20555.1	39.791	50.649	25.923	42.951	39.8285	237	0.01153	1.153
	20211228_K14_stack_d30_I_304.18_7a_pH3(488)_ZO1(555)_TUBG(647)_O4_7_Stitch			1236.66	703.22	8849.71	801.654	8048.05	125.051	98.883	31.086	80.06	83.77	76	0.00944328	0.944328
	20211228_K14_stack_d30_I_304.18_7a_pH3(488)_ZO1(555)_TUBG(647)_O4_8			350.271	69.93	9073.39	312.611	8760.77	36.048	38.78	48.021	50.723	43.393	121	0.0138116	1.38116
				682.73	325.037	21560.9	988.945	20572					58.9282	265.5	0.0124807	1.24807

## Sheet: mutACTG1-1
				Perimeter		Area			Diameter VZ				mean diameter VZ	Cells DAPI	Cells/Area	Cells/100 µm2 Area VZ
Organoid				VZ	apical surface	VZ	Lumen	VZ-Lumen
O1	20211206_Da2_stack_d30_I_64.18_19c_pH4(488)_ZO1(555)_O1_1_Stitch			250.468	93.447	16646.2	250.468	16395.8	61.938	69.306	58.15	58.16	61.8885	141	0.00859979	0.859979
O2	20211214_Da2_stack_d30_I_64.18_2a_pH3(488)_ZO1(555)_SOX2(647)_O_2_Stitch			443.209	72.043	14898.2	379.809	14518.4	51.442	73.39	42.213	51.459	54.626	170	0.0117093	1.17093
	20211214_Da2_stack_d30_I_64.18_2a_pH3(488)_ZO1(555)_SOX2(647)_O_3_Stitch			583.219	208.954	26009	300.904	25708.1	55.206	90.79	77.883	52.96	69.2097	318	0.0123696	1.23696
	20211214_Da2_stack_d30_I_64.18_2a_pH3(488)_ZO1(555)_SOX2(647)_O5_1_Stitch			992.9	658.412	58930	1941.68	56988.3	68.775	110.78	106.689	38.834	81.2695	551	0.00966865	0.966865
	20211214_Da2_stack_d30_I_64.18_2a_pH3(488)_ZO1(555)_SOX2(647)_O5_2			331.393	68.155	8264.63	289.828	7974.81	55.114	33.238	34.642	37.623	40.1542	76	0.00953001	0.953001
	20211214_Da2_stack_d30_I_64.18_2a_pH3(488)_ZO1(555)_SOX2(647)_O5_3_Stitch			829.869	319.015	51740.3	1821.37	49919	73.206	71.235	103.333	120.035	91.9522	451	0.00903464	0.903464
				636.118	265.316	31968.4	946.717	31021.7					67.4424	313.2	0.0104624	1.04624
O3	20211214_Da2_stack_d30_I_64.18_2a_pH3(488)_ZO1(555)_SOX2(647)_O2_3_Stitch			572.028	126.333	18599.9	469.753	18130.2	39.716	99.291	39.097	79.86	64.491	190	0.0104798	1.04798
	20211214_Da2_stack_d30_I_64.18_2a_pH3(488)_ZO1(555)_SOX2(647)_O4_2_Stitch			362.034	109.485	9366.15	550.703	8815.45	43.246	36.903	38.667	40.484	39.825	94	0.0106631	1.06631
	20211214_Da2_stack_d30_I_64.18_2a_pH3(488)_ZO1(555)_SOX2(647)_O4_6_Stitch			1059.09	659.084	79527.8	5312.2	74215.6	78.13	109.95	42.853	124.387	88.83	668	0.0090008	0.90008
				664.384	298.301	35831.3	2110.89	33720.4					64.382	317.333	0.0100479	1.00479
O1	20211229_Da2_stack_d30_IV_30.3.18_10a_pH3(488)_ZO1(555)_TUBG(647)_O1_1			416.403	100.427	13230.9	258.496	12972.4	55.592	57.58	44.581	53.197	52.7375	164	0.0126422	1.26422
	20211229_Da2_stack_d30_IV_30.3.18_10a_pH3(488)_ZO1(555)_TUBG(647)_O1_2			372.677	67.326	9455.83	32.633	9423.2	45.022	32.994	45.022	60.594	45.908	168	0.0178283	1.78283
	20211229_Da2_stack_d30_IV_30.3.18_10a_pH3(488)_ZO1(555)_TUBG(647)_O1_4			274.519	29.725	5621.13	61.734	5559.4	36.41	28.66	39.045	46.519	37.6585	80	0.01439	1.439
				354.533	65.826	9435.96	117.621	9318.34					45.4347	137.333	0.0149535	1.49535
O2	20211229_Da2_stack_d30_IV_303.18_10a_pH3(488)_ZO1(555)_TUBG(647)_O2_1_Stitch			441.472	180.613	14500.3	667.816	13832.5	45.026	35.767	57.066	60.234	49.5233	134	0.00968733	0.968733
	20211229_Da2_stack_d30_IV_303.18_10a_pH3(488)_ZO1(555)_TUBG(647)_O2_2_Stitch			549.149	235.579	20478.7	692.16	19786.6	57.625	54.671	47.693	50.604	52.6482	170	0.00859168	0.859168
	20211229_Da2_stack_d30_IV_303.18_10a_pH3(488)_ZO1(555)_TUBG(647)_O2_3_Stitch			711.347	309.894	38512.5	6230.71	32281.8	63.274	57.456	64.321	78.793	65.961	259	0.0080231	0.80231
	20211229_Da2_stack_d30_IV_303.18_10a_pH3(488)_ZO1(555)_TUBG(647)_O2_7_Stitch			290.127	100.658	5104.77	237.125	4867.65	36.191	35.096	24.836	22.934	29.7643	64	0.013148	1.3148
				498.024	206.686	19649.1	1956.95	17692.1					49.4742	156.75	0.00986254	0.986254
O3	20211229_Da2_stack_d30_IV_303.18_10a_pH3(488)_ZO1(555)_TUBG(647)_O3_1_Stitch			581.84	125.82	25284.5	1090.11	24194.4	72.344	67.055	90.403	66.208	74.0025	200	0.00826638	0.826638
	20211229_Da2_stack_d30_IV_303.18_10a_pH3(488)_ZO1(555)_TUBG(647)_O3_3_Stitch			415.546	144.28	11382.4	341.267	11041.2	33.728	62.818	34.993	39.81	42.8372	128	0.011593	1.1593
				419.548	164.304	11589.1	365.054	11224.1	45.296	38.999	53.716	43.212	45.3058	122	0.0108695	1.08695
	20211229_Da2_stack_d30_IV_303.18_10a_pH3(488)_ZO1(555)_TUBG(647)_O3_4_Stitch			323.828	51.367	8071.36	103.696	7967.67	46.988	37.929	47.81	41.279	43.5015	90	0.0112957	1.12957
	20211229_Da2_stack_d30_IV_303.18_10a_pH3(488)_ZO1(555)_TUBG(647)_O3_5_Stitch			736.59	217.83	40434	2410.69	38023.3	82.999	78.9	99.243	79.671	85.2032	291	0.0076532	0.76532
	20211229_Da2_stack_d30_IV_303.18_10a_pH3(488)_ZO1(555)_TUBG(647)_O3_6_Stitch			532.009	82.325	20124.8	500.974	19623.9	60.001	41.994	95.581	78.387	68.9908	218	0.0111089	1.11089
	20211229_Da2_stack_d30_IV_303.18_10a_pH3(488)_ZO1(555)_TUBG(647)_O3_9_Stitch			488.801	239.855	13103.1	407.276	12695.8	37.487	28.634	45.573	40.104	37.9495	88	0.00693141	0.693141
				394.224	83.791	11166	538.81	10627.1	38.349	63.82	59.672	31.319	48.29	126	0.0118564	1.18564
	20220323_Da2_stack_d30_IV_3004.18_11b_PanCadherin(488)_ki67(555)_SOX2(647)_O2_1_Stitch			567.376	204.042	21537.2	1559.75	19977.4	61.611	34.915	57.628	65.162	54.829	251	0.0125642	1.25642
	20220323_Da2_stack_d30_IV_3004.18_11b_PanCadherin(488)_ki67(555)_SOX2(647)_O2_2_Stitch			568.08	223.473	24082	2492.42	21589.6	45.892	69.59	64.42	68.401	62.0757	276	0.0127839	1.27839
	20220323_Da2_stack_d30_IV_3004.18_11b_PanCadherin(488)_ki67(555)_SOX2(647)_O2_3_Stitch			668.672	203.545	24376.1	1329.2	23046.9	46.507	41.08	78.659	110.048	69.0735	312	0.0135376	1.35376
	20220323_Da2_stack_d30_IV_3004.18_11b_PanCadherin(488)_ki67(555)_SOX2(647)_O2_4_Stitch			687.048	302.711	28271.8	1274.6	26997.2	51.066	49.662	31.941	68.05	50.1797	356	0.0131865	1.31865
				531.963	170.279	19951.9	1034.49	18917.4					56.8532	204.833	0.0109706	1.09706
O1	20220204_Da2_MPI_stack_d29_I_2211.21_1a_PanActin(488)_ZO1(555)_SOX2(647)_O2_1_Stitch			1194.04	417.664	105434	12034.1	93399.6	99.643	119.518	87.47	188.8	123.858	1059	0.0113384	105900
	20220204_Da2_MPI_stack_d29_I_2211.21_1a_PanActin(488)_ZO1(555)_SOX2(647)_O2_2_Stitch			636.817	139.495	27779.7	150.34	27629.3	67.731	66.184	86.758	86.71	76.8457	363	0.0131382	36300
	20220204_Da2_MPI_stack_d29_I_2211.21_1a_PanActin(488)_ZO1(555)_SOX2(647)_O2_3_Stitch			519.422	119.047	16180.4	402.89	15777.5	64.154	49.547	75.769	80.282	67.438	178	0.0112819	17800
				507.098	51.079	15671.6	55.156	15616.4	51.673	66.521	36.07	86.836	60.275	231	0.0147921	23100
				714.345	181.821	41266.3	3160.61	38105.7					82.1041	457.75	0.0126376	45775
O2	20220204_Da2_MPI_stack_d29_I_2211.21_1a_PanActin(488)_ZO1(555)_SOX2(647)_O3_1_Stitch			457.898	71.95	13729.5	167.623	13561.9	42.599	52.288	105.138	53.87	63.4738	197	0.014526	19700
				531.92	148.047	19786.4	1077.77	18708.7	70.024	55.899	69.2	34.227	57.3375	225	0.0120265	22500
				255.883	58.884	5071.66	267.602	4804.05	26.092	33.215	32.149	32.388	30.961	58	0.0120731	5800
				608.656	170.733	25016.8	1093.79	23923	69.353	72.915	74.421	78.74	73.8573	284	0.0118714	28400
	20220204_Da2_MPI_stack_d29_I_2211.21_1a_PanActin(488)_ZO1(555)_SOX2(647)_O3_3_Stitch			569.935	230.853	23033.4	2915.6	20117.8	41.045	688.151	60.823	39.663	207.42	233	0.0115818	23300
	20220204_Da2_MPI_stack_d29_I_2211.21_1a_PanActin(488)_ZO1(555)_SOX2(647)_O3_4			311.174	65.525	6915.99	174.871	6741.12	52.841	52.758	21.294	38.541	41.3585	97	0.0143893	9700
	20220204_Da2_MPI_stack_d29_I_2211.21_1a_PanActin(488)_ZO1(555)_SOX2(647)_O3_5_Stitch			1364.69	798.598	130816	36008	94808.4	80.632	109.242	94.427	72.75	89.2628	915	0.00965104	91500
	20220204_Da2_MPI_stack_d29_I_2211.21_1a_PanActin(488)_ZO1(555)_SOX2(647)_O3_6_Stitch			432.327	87.95	14295.9	451.504	13844.4	46.699	55.846	64.016	54.882	55.3607	165	0.0119182	16500
	20220204_Da2_MPI_stack_d29_I_2211.21_1a_PanActin(488)_ZO1(555)_SOX2(647)_O3_7_Stitch			346.458	48.929	9058.85	180.408	8878.45	44.274	35.523	65.385	48.802	48.496	94	0.0105874	9400
				317.557	92.958	7282.68	480.569	6802.11	40.485	34.158	34.221	37.688	36.638	67	0.00984988	6700
	20220204_Da2_MPI_stack_d29_I_2211.21_1a_PanActin(488)_ZO1(555)_SOX2(647)_O3_9_Stitch			481.597	175.944	13205.9	506.14	12699.8	58.354	42.219	28.525	52.963	45.5153	155	0.0122049	15500
				516.191	177.306	24383	3938.53	20444.5					68.1528	226.364	0.01188	22636.4
O3	20220121_Da2_MPI_stack_d29_I_2211.21_3a_PanCad(488)_ki-67(555)_SOX2(647)_O1_1_Stitch			452.595	102.111	15601.7	627.118	14974.5	66.971	57.481	40.874	58.907	56.0583	164	0.0109519	1.09519
	20220121_Da2_MPI_stack_d29_I_2211.21_3a_PanCad(488)_ki-67(555)_SOX2(647)_O1_2_Stitch			273	29.919	5753.15	51.05	5702.1	44.876	35.974	38.451	31.005	37.5765	60	0.0105224	1.05224
				336.094	39.452	8426.42	104.848	8321.57	45.605	44.418	39.982	44.327	43.583	87	0.0104548	1.04548
				235.562	44.781	4238	103.138	4134.86	29.048	36.01	25.726	32.168	30.738	36	0.00870646	0.870646
	20220121_Da2_MPI_stack_d29_I_2211.21_3a_PanCad(488)_ki-67(555)_SOX2(647)_O1_3_Stitch			577.103	79.481	24551	341.899	24209.1	71.067	63.792	90.989	84.029	77.4692	214	0.00883963	0.883963
	20220121_Da2_MPI_stack_d29_I_2211.21_3a_PanCad(488)_ki-67(555)_SOX2(647)_O1_5_Stitch			332.709	107.96	8313.4	125.067	8188.33	42.631	38.869	26.062	39.237	36.6998	98	0.0119683	1.19683
	20220126_Da2_MPI_stack_d29_I_2211.21_3a_PanCad(488)_ki-67(555)_SOX2(647)_O3_1_Stitch			733.384	88.384	40799.7	321.011	40478.7	91.787	93.489	92.538	131.18	102.249	379	0.00936294	0.936294
	20220126_Da2_MPI_stack_d29_I_2211.21_3a_PanCad(488)_ki-67(555)_SOX2(647)_O3_2_Stitch			742.973	195.653	41323	1494.71	39828.3	76.947	89.82	95.987	104.833	91.8967	373	0.0093652	0.93652
	20220126_Da2_MPI_stack_d29_I_2211.21_3a_PanCad(488)_ki-67(555)_SOX2(647)_O3_3_Stitch			507.498	97.622	18813.8	342.531	18471.2	62.273	79.269	63.256	47.136	62.9835	236	0.0127766	1.27766
	20220126_Da2_MPI_stack_d29_I_2211.21_3a_PanCad(488)_ki-67(555)_SOX2(647)_O3_4_Stitch			440.668	44.932	14888.3	128.672	14759.6	55.718	58.552	72.21	56.812	60.823	143	0.00968861	0.968861
				445.33	56.919	14830.7	222.779	14608	79.377	58.354	62.733	39.145	59.9023	150	0.0102684	1.02684
	20220126_Da2_MPI_stack_d29_I_2211.21_3a_PanCad(488)_ki-67(555)_SOX2(647)_O3_5_Stitch			590.384	132.366	26575	1321.66	25253.4	96.591	76.732	61.321	59.765	73.6022	212	0.00839492	0.839492
	20220204_Da2_MPI_stack_d29_I_2211.21_1a_PanActin(488)_ZO1(555)_SOX2(647)_O1_1_Stitch			534.241	60.504	22189.2	248.87	21940.4	67.451	73.196	87.428	72.001	75.019	228	0.0103918	1.03918
	20220204_Da2_MPI_stack_d29_I_2211.21_1a_PanActin(488)_ZO1(555)_SOX2(647)_O1_3_Stitch			390.137	50.094	11748.9	186.021	11562.9	56.186	56.169	50.584	55.109	54.512	138	0.0119347	1.19347
				404.254	73.331	11062.4	148.445	10913.9	41.617	41.155	54.926	71.327	52.2562	144	0.0131941	1.31941
	20220204_Da2_MPI_stack_d29_I_2211.21_1a_PanActin(488)_ZO1(555)_SOX2(647)_O1_4_Stitch			693.262	117.272	32812.4	597.756	32214.6	74.865	84.508	80.419	91.533	82.8312	333	0.0103369	1.03369
	20220204_Da2_MPI_stack_d29_I_2211.21_1a_PanActin(488)_ZO1(555)_SOX2(647)_O1_5_Stitch			311.275	40.495	7453.46	95.482	7357.98	45.884	38.184	42.017	40.962	41.7618	84	0.0114162	1.14162
	20220204_Da2_MPI_stack_d29_I_2211.21_1a_PanActin(488)_ZO1(555)_SOX2(647)_O1_6_Stitch			619.464	135.349	25367.7	592.887	24774.8	59.143	58.727	91.703	97	76.6432	234	0.00944507	0.944507
	20220204_Da2_MPI_stack_d29_I_2211.21_1a_PanActin(488)_ZO1(555)_SOX2(647)_O1_7_Stitch			518.875	59.265	20685.3	169.519	20515.8	75.087	79.36	71.296	79.425	76.292	242	0.0117958	1.17958
	20220204_Da2_MPI_stack_d29_I_2211.21_1a_PanActin(488)_ZO1(555)_SOX2(647)_O1_8			244.926	47.918	4598.11	173.124	4424.99	26.126	24.752	26.905	38.376	29.0397	49	0.0110735	1.10735
	20220204_Da2_MPI_stack_d29_I_2211.21_1a_PanActin(488)_ZO1(555)_SOX2(647)_O1_9_Stitch			396.626	85.517	7659.63	199.624	7460.01	32.189	14.319	56.026	71.049	43.3958	73	0.00978552	0.978552
				377.324	96.92	8770.48	176.022	8594.45	63.391	18.828	43.257	40.559	41.5087	87	0.0101228	1.01228
				461.713	81.193	17111.9	353.283	16758.6					59.4019	171.091	0.0104908	1.04908
O4	20220126_Da2_MPI_stack_d29_I_2211.21_3a_PanCad(488)_ki-67(555)_SOX2(647)_O2_3_Stitch			909.331	390.937	58206.5	3993.7	54212.8	69.499	109.954	87.199	71.834	84.6215	657	0.0121189	1.21189
	20220126_Da2_MPI_stack_d29_I_2211.21_3a_PanCad(488)_ki-67(555)_SOX2(647)_O2_5_Stitch			869.647	287.378	56154.2	2822.79	53331.4	111.329	114.672	88.934	74.56	97.3737	562	0.0105379	1.05379
	20220126_Da2_MPI_stack_d29_I_2211.21_3a_PanCad(488)_ki-67(555)_SOX2(647)_O4_3_Stitch			500.251	172.137	16713.7	695.914	16017.7	55.112	39.022	45.112	81.327	55.1433	132	0.00824086	0.824086
				436.498	163.839	11952.6	725.685	11226.9	29.152	57.454	35.536	37.504	39.9115	96	0.00855091	0.855091
				678.932	253.573	35756.7	2059.52	33697.2					69.2625	361.75	0.00986214	0.986214
O5	20220126_Da2_MPI_stack_d29_I_2211.21_3a_PanCad(488)_ki-67(555)_SOX2(647)_O5_1_Stitch			702.293	242.972	34015.6	2534.75	31480.8	34.04	94.393	81.299	83.755	73.3717	408	0.0129603	1.29603
				259.617	49.516	5065	169.296	4895.71	32.363	39.268	23.656	31.594	31.7203	53	0.0108258	1.08258
	20220126_Da2_MPI_stack_d29_I_2211.21_3a_PanCad(488)_ki-67(555)_SOX2(647)_O5_3_Stitch			339.969	112.019	8347.92	900.11	7447.81	29.301	25.024	40.925	44.987	35.0592	78	0.0104729	1.04729
	20220126_Da2_MPI_stack_d29_I_2211.21_3a_PanCad(488)_ki-67(555)_SOX2(647)_O5_5_Stitch			544.674	72.902	19783.4	208.618	19574.8	60.745	56.428	106.302	82.684	76.5397	204	0.0104216	1.04216
	20220126_Da2_MPI_stack_d29_I_2211.21_3a_PanCad(488)_ki-67(555)_SOX2(647)_O5_6_Stitch			429.214	208.237	13781.7	1090.37	12691.4	47.809	30.393	48.178	24.626	37.7515	160	0.012607	1.2607
	20220126_Da2_MPI_stack_d29_I_2211.21_3a_PanCad(488)_ki-67(555)_SOX2(647)_O5_7_Stitch			339.858	77.864	8974.89	464.81	8510.08	36.167	45.315	40.601	40.115	40.5495	88	0.0103407	1.03407
	20220126_Da2_MPI_stack_d29_I_2211.21_3a_PanCad(488)_ki-67(555)_SOX2(647)_O5_9_Stitch			511.602	206.941	17012.1	780.989	16231.1	67.117	34.419	43.004	49.876	48.604	225	0.0138622	1.38622
				446.747	138.636	15283	878.42	14404.5					49.0851	173.714	0.0116415	1.16415
O4	20220323_Da2_stack_d30_IV_3004.18_11b_PanCadherin(488)_ki67(555)_SOX2(647)_O1_1_Stitch			706.356	194.383	34346.4	531.525	33814.9	88.264	61.766	64.383	108.121	80.6335	436	0.0128937	1.28937
	20220323_Da2_stack_d30_IV_3004.18_11b_PanCadherin(488)_ki67(555)_SOX2(647)_O1_2_Stitch			350.952	93.603	9126.53	234.821	8891.71	36.322	48.81	32.04	52.642	42.4535	145	0.0163073	1.63073
				528.654	143.993	21736.5	383.173	21353.3					61.5435	290.5	0.0146005	1.46005

## Sheet: mutACTG1-2
				Perimeter		Area			Diameter VZ				mean diameter VZ	Cells DAPI	Cells/Area	Cells/100 µm2 Area VZ
Organoid				VZ	apical surface	VZ	Lumen	VZ-Lumen
O1	20211203_Da9_stack_d30_6.4.18_15b_pH4(488)_ZO1(555)_O1_1_Stitch			487.662	89.255	16143.5	154.503	15989	63.984	40.427	78.355	79.377	65.5358	232	0.01451	1.451
	20211203_Da9_stack_d30_6.4.18_15b_pH4(488)_ZO1(555)_O1_2_Stitch			1103.58	512.883	39571	887.25	38683.8	53.451	119.883	74.931	35.807	71.018	449	0.0116069	1.16069
	20211203_Da9_stack_d30_6.4.18_15b_pH4(488)_ZO1(555)_O1_3_Stitch			1711.4	617.296	75499.7	1059.93	74439.8	139.882	106.569	98.635	43.432	97.1295	969	0.0130172	1.30172
	20211203_Da9_stack_d30_6.4.18_15b_pH4(488)_ZO1(555)_O1_4_Stitch			421.358	48.665	13717.4	104.514	13612.8	54.453	76.965	64.142	43.572	59.783	163	0.011974	1.1974
				931.001	317.025	36232.9	551.549	35681.3					73.3666	453.25	0.012777	1.2777
O2	20211203_Da9_stack_d30_6.4.18_15b_pH4(488)_ZO1(555)_O2_1_Stitch			471.382	67.546	16776.9	281.688	16495.3	47.163	47.513	50.264	96.788	60.432	197	0.0119428	1.19428
	20211203_Da9_stack_d30_6.4.18_15b_pH4(488)_ZO1(555)_O2_2_Stitch			242.744	40.785	4534.07	97.34	4436.73	27.001	35.019	32.662	36.759	32.8602	71	0.0160028	1.60028
	20211203_Da9_stack_d30_6.4.18_15b_pH4(488)_ZO1(555)_O2_3_Stitch			576.172	243.453	23063.5	274.85	22788.7	47.174	85.162	52.011	43.964	57.0778	204	0.00895182	0.895182
	20211203_Da9_stack_d30_6.4.18_15b_pH4(488)_ZO1(555)_O2_4_Stitch			237.619	23.93	4396.22	28.544	4367.68	34.189	37.325	26.874	35.514	33.4755	47	0.0107609	1.07609
	20211203_Da9_stack_d30_6.4.18_15b_pH4(488)_ZO1(555)_O2_5_Stitch			306.25	24.979	7203.37	29.436	7173.93	43.214	42.659	42.857	46.327	43.7642	109	0.0151939	1.51939
				410.131	65.838	11461.6	167.846	11293.7	47.797	71.565	34.515	56.608	52.6213	158	0.0139901	1.39901
	20220323_Da9_stack_d30_I_0604.18_16b_PanCadherin(488)_ki67(555)_SOX2(647)_O1_1_Stitch			509.889	124.661	19231.9	764.302	18467.6	56.733	56.861	70.121	62.672	61.5967	244	0.0132123	1.32123
	20220323_Da9_stack_d30_I_0604.18_16b_PanCadherin(488)_ki67(555)_SOX2(647)_O1_2_Stitch			373.746	65.066	9836.57	259.871	9576.7	26.535	53.172	62.259	44.198	46.541	143	0.0149321	1.49321
				354.487	48.27	8187.51	165.913	8021.6	23.909	68.248	36.262	47.231	43.9125	120	0.0149596	1.49596
	20220323_Da9_stack_d30_I_0604.18_16b_PanCadherin(488)_ki67(555)_SOX2(647)_O1_3_Stitch			372.574	37.502	10784.9	81.581	10703.3	51.978	44.442	51.719	59.119	51.8145	157	0.0146684	1.46684
	20220323_Da9_stack_d30_I_0604.18_16b_PanCadherin(488)_ki67(555)_SOX2(647)_O1_5_Stitch			556.324	153.124	21922.5	1521.91	20400.5	52.577	44.742	77.761	76.636	62.929	293	0.0143624	1.43624
				401.029	81.3776	12490.8	333.935	12156.9					49.7295	158.455	0.0135434	1.35434
																0
O3	20211203_Da9_stack_d30_6.4.18_15b_pH4(488)_ZO1(555)_O3_1_Stitch			468.796	112.019	16056.6	593.631	15463	72.747	50.262	49.785	45.676	54.6175	201	0.0129988	1.29988
	20211203_Da9_stack_d30_6.4.18_15b_pH4(488)_ZO1(555)_O3_2_Stitch			413.694	67.443	12603.7	336.658	12267	49.215	46.974	50.356	58.604	51.2873	121	0.00986384	0.986384
	20211203_Da9_stack_d30_6.4.18_15b_pH4(488)_ZO1(555)_O3_3_Stitch			338.166	83.217	8259.35	353.012	7906.34	32.957	31.767	44.668	42.387	37.9447	109	0.0137864	1.37864
				234.577	34.329	4236.55	85.298	4151.25	39.866	26.741	36.385	19.406	30.5995	48	0.0115628	1.15628
	20211203_Da9_stack_d30_6.4.18_15b_pH4(488)_ZO1(555)_O3_6_Stitch			472.385	251.219	16366.1	243.481	16122.7	39.802	40.637	56.406	46.822	45.9168	187	0.0115986	1.15986
				345.768	36.062	9222.02	90.502	9131.51	42.457	54.76	45.377	48.68	47.8185	120	0.0131413	1.31413
	20220323_Da9_stack_d30_I_0604.18_16b_PanCadherin(488)_ki67(555)_SOX2(647)_O2_1_Stitch			492.133	85.082	18394.5	512.941	17881.6	44.624	62.272	77.716	60.94	61.388	270	0.0150993	1.50993
	20220323_Da9_stack_d30_I_0604.18_16b_PanCadherin(488)_ki67(555)_SOX2(647)_O2_2_Stitch			486.023	85.412	17746.7	534.833	17211.9	51.334	68.655	63.63	66.229	62.462	226	0.0131304	1.31304
	20220323_Da9_stack_d30_I_0604.18_16b_PanCadherin(488)_ki67(555)_SOX2(647)_O2_3_Stitch			405.562	95.855	12542.5	614.63	11927.9	45.101	45.296	45.695	57.568	48.415	160	0.0134139	1.34139
	20220323_Da9_stack_d30_I_0604.18_16b_PanCadherin(488)_ki67(555)_SOX2(647)_O2_4_Stitch			335.196	34.538	8648.08	72.884	8575.2	36.777	60.832	50.156	38.314	46.5198	135	0.0157431	1.57431
				399.23	88.5176	12407.6	343.787	12063.8					48.6969	157.7	0.0130338	1.30338
O4	20211211_Da9_stack_d30_I_64.18_2a_pH3(488)_ZO1(555)_SOX2(647)_O1_1_Stitch			593.631	100.386	24381.4	565.498	23815.9	65.943	90.965	53.278	67.971	69.5393	285	0.0119668	1.19668
	20211211_Da9_stack_d30_I_64.18_2a_pH3(488)_ZO1(555)_SOX2(647)_O1_2_Stitch			349.101	41.378	8471.69	120.161	8351.53	22.785	43.203	61.992	51.308	44.822	114	0.0136502	1.36502
	20211211_Da9_stack_d30_I_64.18_2a_pH3(488)_ZO1(555)_SOX2(647)_O1_4_Stitch			576.329	76.532	24221.8	386.462	23835.3	57.051	81.838	87.798	80.652	76.8347	280	0.0117473	1.17473
	20211211_Da9_stack_d30_I_64.18_2a_pH3(488)_ZO1(555)_SOX2(647)_O2_1_Stitch			528.781	199.314	20818	1647.24	19170.8	56.794	54.468	55.088	59.258	56.402	241	0.0125712	1.25712
	20211211_Da9_stack_d30_I_64.18_2a_pH3(488)_ZO1(555)_SOX2(647)_O2_2_Stitch			494.315	159.538	18761.7	1172.21	17589.5	69.873	51.39	58.1	54.178	58.3852	239	0.0135877	1.35877
	20211211_Da9_stack_d30_I_64.18_2a_pH3(488)_ZO1(555)_SOX2(647)_O2_3_Stitch			894.305	267.421	58353	4045.29	54307.7	120.735	88.829	116.872	99.131	106.392	829	0.0152649	1.52649
	20211211_Da9_stack_d30_I_64.18_2a_pH3(488)_ZO1(555)_SOX2(647)_O2_4			296.295	75.057	6387.7	172.12	6215.58	30.512	33.035	40.58	32.971	34.2745	84	0.0135144	1.35144
	20211211_Da9_stack_d30_I_64.18_2a_pH3(488)_ZO1(555)_SOX2(647)_O2_8_Stitcch			256.232	57.627	4482.26	36.87	4445.39	22.596	30.004	34.479	36.64	30.9298	64	0.0143969	1.43969
				498.624	122.157	20734.7	1018.23	19716.5					59.6974	267	0.0133374	1.33374
O5	20211211_Da9_stack_d30_I_64.18_2a_pH3(488)_ZO1(555)_SOX2(647)_O3_1			306.208	73.654	6844.22	261.358	6582.86	39.193	45.808	30.673	33.012	37.1715	92	0.0139757	1.39757
	20211211_Da9_stack_d30_I_64.18_2a_pH3(488)_ZO1(555)_SOX2(647)_O3_3_Stitch			922.74	445.065	64363.9	13271.7	51092.2	82.054	76.825	65.616	69.51	73.5012	717	0.0140334	1.40334
	20211211_Da9_stack_d30_I_64.18_2a_pH3(488)_ZO1(555)_SOX2(647)_O3_4_Stitch			1186.79	667.625	70607.3	244.075	70363.2	102.168	98.17	46.077	42.916	72.3328	863	0.0122649	1.22649
	20211211_Da9_stack_d30_I_64.18_2a_pH3(488)_ZO1(555)_SOX2(647)_O3_9_Stitch			618.309	116.61	29693.3	898.66	28794.7	84.869	69.413	83.573	80.618	79.6182	333	0.0115646	1.15646
				758.513	325.738	42877.2	3668.94	39208.2					65.6559	501.25	0.0129597	1.29597
O6	20211211_Da9_stack_d30_I_64.18_2a_pH3(488)_ZO1(555)_SOX2(647)_O4_1_Stitch			662.984	233.487	33116.6	3843.99	29272.6	48.925	64.423	71.866	83.353	67.1418	408	0.0139379	1.39379
	20211211_Da9_stack_d30_I_64.18_2a_pH3(488)_ZO1(555)_SOX2(647)_O4_4_Stitch			541.9	190.894	22746.5	1720.2	21026.3	48.405	62.933	74.339	36.145	55.4555	279	0.0132691	1.32691
	20211211_Da9_stack_d30_I_64.18_2a_pH3(488)_ZO1(555)_SOX2(647)_O4_5_Stitch			252.78	65.62	4910.54	206.5	4704.04	26.222	34.704	23.138	36.599	30.1658	39	0.00829075	0.829075
				225.848	34.266	3869.23	73.665	3795.57	21.21	33.966	29.729	33.047	29.488	41	0.0108021	1.08021
				420.878	131.067	16160.7	1461.09	14699.6					45.5628	191.75	0.011575	1.1575
O7	20211211_Da9_stack_d30_I_64.18_2a_pH3(488)_ZO1(555)_SOX2(647)_O5_1			271.497	37.747	5546.54	96.114	5450.42	43.246	38.681	32.768	28.454	35.7873	80	0.0146778	1.46778
	20211211_Da9_stack_d30_I_64.18_2a_pH3(488)_ZO1(555)_SOX2(647)_O5_2_Stitch			782.048	357.282	35142.1	227.908	34914.2	74.967	57.966	56.208	63.559	63.175	467	0.0133757	1.33757
	20211211_Da9_stack_d30_I_64.18_2a_pH3(488)_ZO1(555)_SOX2(647)_O5_3_Stitch			1093.14	716.138	90698.2	113.359	90584.8	128.57	103.899	67.856	77.651	94.494	1083	0.0119556	1.19556
	20211211_Da9_stack_d30_I_64.18_2a_pH3(488)_ZO1(555)_SOX2(647)_O5_6_Stitch			556.354	88.888	22016.8	438.868	21578	62.063	83.473	65.19	74.2	71.2315	281	0.0130226	1.30226
	20211211_Da9_stack_d30_I_64.18_2a_pH3(488)_ZO1(555)_SOX2(647)_O5_13_Stitch			519.679	123.113	18838	796.971	18041.1	57.568	62.259	44.582	82.46	61.7172	265	0.0146887	1.46887
				644.544	264.634	34448.3	334.644	34113.7					65.281	435.2	0.0135441	1.35441
O1	20211228_Da9_stack_d30_I_143.18_4a_pH3(488)_ZO1(555)_TUBG(647)_O1_1_Stitch			359.797	265.956	9607.59	4356.68	5250.91	14.396	21.818	20.978	14.758	17.9875	52	0.00990304	0.990304
				371.132	264.664	8818.72	2996.14	5822.58	20.642	23.646	16.07	13.779	18.5343	63	0.01082	1.082
	20211228_Da9_stack_d30_I_143.18_4a_pH3(488)_ZO1(555)_TUBG(647)_O1_2_Stitch			417.436	274.879	13154	4889.31	8264.71	23.784	21.516	18.802	33.045	24.2868	88	0.0106477	1.06477
	20211228_Da9_stack_d30_I_143.18_4a_pH3(488)_ZO1(555)_TUBG(647)_O1_3_Stitch			661.959	477.553	28765.8	12404.4	16361.5	45.046	31.417	30.451	20.003	31.7292	159	0.00971796	0.971796
				452.581	320.763	15086.5	6161.62	8924.91					23.1344	90.5	0.0102722	1.02722
O2	20211228_Da9_stack_d30_I_143.18_4a_pH3(488)_ZO1(555)_TUBG(647)_O3_3_Stitch			382.271	37.294	10736.3	86.376	10649.9	47.49	36.387	55.592	47.76	46.8072	97	0.00910807	0.910807
				248.632	36.453	4628.85	145.769	4483.08	36.453	34.336	26.134	26.134	30.7643	40	0.00892244	0.892244
				315.452	36.8735	7682.56	116.073	7566.49					38.7858	68.5	0.00901525	0.901525
O3	20211228_Da9_stack_d30_I_143.18_4a_pH3(488)_ZO1(555)_TUBG(647)_O5_1_Stitch			625.853	455.244	27631.3	6494.63	21136.6	30.287	94.874	25.372	35.4833	46.5041	261	0.0123482	1.23482
	20211228_Da9_stack_d30_I_143.18_4a_pH3(488)_ZO1(555)_TUBG(647)_O5_2_Stitch			892.412	584.571	35845.5	11626.8	24218.7	33.622	38.565	63.987	25.854	40.507	270	0.0111484	1.11484
				759.132	519.908	31738.4	9060.71	22677.7					43.5055	265.5	0.0117483	1.17483
