# Supplementary material for: Cerebral organoids expressing mutant actin genes reveal cellular mechanism underlying microcephaly
Source: EMBO Rep. 2025 Dec 10;27(2):387–415. doi: 10.1038/s44319-025-00647-7 (PMC12852704; doi:10.1038/s44319-025-00647-7)
Supplement: Supplementary file 12 — Source data Fig. 5 [file 44319_2025_647_MOESM12_ESM.zip]

Archive with 63 entries (55 files):
- Figure 5/
- Figure 5/5I/
- __MACOSX/Figure 5/._5I
- Figure 5/5G/
- Figure 5/5F/
- Figure 5/5H/
- Figure 5/.DS_Store
- __MACOSX/Figure 5/._.DS_Store
- Figure 5/5D/
- Figure 5/5E/
- Figure 5/5B,C/
- Figure 5/5I/Thumbs.db
- __MACOSX/Figure 5/5I/._Thumbs.db
- Figure 5/5I/mutACTB-2_DAPI.png
- __MACOSX/Figure 5/5I/._mutACTB-2_DAPI.png
- Figure 5/5I/.DS_Store
- __MACOSX/Figure 5/5I/._.DS_Store
- Figure 5/5I/mutACTB-2_TBR2.tif
- __MACOSX/Figure 5/5I/._mutACTB-2_TBR2.tif
- Figure 5/5I/c1 SC102A-1_DAPI.png
- __MACOSX/Figure 5/5I/._c1 SC102A-1_DAPI.png
- Figure 5/5I/mutACTG1-1_DAPI.png
- __MACOSX/Figure 5/5I/._mutACTG1-1_DAPI.png
- Figure 5/5I/mutACTG1-1_TBR2.tif
- __MACOSX/Figure 5/5I/._mutACTG1-1_TBR2.tif
- Figure 5/5I/c1 SC102A-1_TBR2.tif
- __MACOSX/Figure 5/5I/._c1 SC102A-1_TBR2.tif
- Figure 5/5G/Distribution_individual_cleavage_plane_angles.xlsx
- __MACOSX/Figure 5/5G/._Distribution_individual_cleavage_plane_angles.xlsx
- Figure 5/5F/Individual_cleavage_plane_angles.xlsx
- __MACOSX/Figure 5/5F/._Individual_cleavage_plane_angles.xlsx
- Figure 5/5H/TBR2_OverallSize.xlsx
- __MACOSX/Figure 5/5H/._TBR2_OverallSize.xlsx
- Figure 5/5D/.DS_Store
- __MACOSX/Figure 5/5D/._.DS_Store
- Figure 5/5D/c2 CRTDi011-A_interphase_MERGE.tif
- __MACOSX/Figure 5/5D/._c2 CRTDi011-A_interphase_MERGE.tif
- Figure 5/5D/mutACTB-1_anaphase_horizontal cleavage_SOX2.tif
- __MACOSX/Figure 5/5D/._mutACTB-1_anaphase_horizontal cleavage_SOX2.tif
- Figure 5/5D/mutACTB-1_anaphase_horizontal cleavage_MERGE.tif
- __MACOSX/Figure 5/5D/._mutACTB-1_anaphase_horizontal cleavage_MERGE.tif
- Figure 5/5D/mutACTB-1_anaphase_horizontal cleavage_DAPI.tif
- __MACOSX/Figure 5/5D/._mutACTB-1_anaphase_horizontal cleavage_DAPI.tif
- Figure 5/5D/c2 CRTDi011-A_interphase_SOX2.tif
- __MACOSX/Figure 5/5D/._c2 CRTDi011-A_interphase_SOX2.tif
- Figure 5/5D/c2 CRTDi011-A-1_anaphase_vertical cleavage_MERGE.tif
- __MACOSX/Figure 5/5D/._c2 CRTDi011-A-1_anaphase_vertical cleavage_MERGE.tif
- Figure 5/5D/c2 CRTDi011-A_interphase_DAPI.tif
- __MACOSX/Figure 5/5D/._c2 CRTDi011-A_interphase_DAPI.tif
- Figure 5/5D/c2 CRTDi011-A-1_anaphase_vertical cleavage_SOX2.tif
- __MACOSX/Figure 5/5D/._c2 CRTDi011-A-1_anaphase_vertical cleavage_SOX2.tif
- Figure 5/5D/c2 CRTDi011-A_metaphase_SOX2.tif
- __MACOSX/Figure 5/5D/._c2 CRTDi011-A_metaphase_SOX2.tif
- Figure 5/5D/c2 CRTDi011-A_metaphase_MERGE.tif
- __MACOSX/Figure 5/5D/._c2 CRTDi011-A_metaphase_MERGE.tif
- Figure 5/5D/c2 CRTDi011-A_metaphase_DAPI.tif
- __MACOSX/Figure 5/5D/._c2 CRTDi011-A_metaphase_DAPI.tif
- Figure 5/5D/c2 CRTDi011-A-1_anaphase_vertical cleavage_DAPI.tif
- __MACOSX/Figure 5/5D/._c2 CRTDi011-A-1_anaphase_vertical cleavage_DAPI.tif
- Figure 5/5E/Cell Cleavage_20220305.png
- __MACOSX/Figure 5/5E/._Cell Cleavage_20220305.png
- Figure 5/5B,C/Number_astral_microtubules.xlsx
- __MACOSX/Figure 5/5B,C/._Number_astral_microtubules.xlsx
