# Supplementary material for: Cerebral organoids expressing mutant actin genes reveal cellular mechanism underlying microcephaly
Source: EMBO Rep. 2025 Dec 10;27(2):387–415. doi: 10.1038/s44319-025-00647-7 (PMC12852704; doi:10.1038/s44319-025-00647-7)
Supplement: Supplementary file 12 — Source data Fig. 5 [file 44319_2025_647_MOESM12_ESM.zip › Figure 5/5G/Distribution_individual_cleavage_plane_angles.xlsx]

## Sheet: c1 SC102A-1
	Organoid	Ventricle	Nr. 0-30	Nr. 30-60	Nr. 60-90	% 0-30	% 30-60	% 60-90
20211203_SC_stack_d30_II_19.2.18_5a_pH4(488)_ZO1(555)_O1_2_Stitch	O1	V1		1		0	1	0
20211203_SC_stack_d30_II_19.2.18_5a_pH4(488)_ZO1(555)_O1_3_Stitch		V2	1	1	1	0.333333	0.333333	0.333333
20211203_SC_stack_d30_II_19.2.18_5a_pH4(488)_ZO1(555)_O2_3_Stitch	O2	V3		1	1	0	0.5	0.5
20211203_SC_stack_d30_II_19.2.18_5a_pH4(488)_ZO1(555)_O2_4_Stitch		V4	1	1	1	0.333333	0.333333	0.333333
20211203_SC_stack_d30_II_19.2.18_5a_pH4(488)_ZO1(555)_O2_5_Stitch		V5		1	1	0	0.5	0.5
20211213_SC_stack_d30_II_192.18_5a_pH4(488)_ZO1(555)_O1_1_Stitch	O3	V6			1	0	0	1
20211213_SC_stack_d30_II_192.18_5a_pH4(488)_ZO1(555)_O1_3_Stitch		V7	1			1	0	0
20211213_SC_stack_d30_II_192.18_5a_pH4(488)_ZO1(555)_O1_4_Stitch		V8			1	0	0	1
20211213_SC_stack_d30_II_192.18_5a_pH4(488)_ZO1(555)_O1_6_Stitch		V9			2	0	0	1
20211214_SC_stack_d30_II_192.18_5a_pH4(488)_ZO1(555)_O1_3_Stitch	O4	V10	1		4	1	0	0
20211214_SC_stack_d30_II_192.18_5a_pH4(488)_ZO1(555)_O1_7_Stitch		V11			2	0	0	1
20211217_SC_stack_d30_I_64.18_14b_pH3(488)_ZO1(555)_TUBG(647)_O2_1_Stitch	O5	V12		1	1	0	0.5	0.5
20211217_SC_stack_d30_I_64.18_14b_pH3(488)_ZO1(555)_TUBG(647)_O3_4_Stitch	O6	V13			2	0	0	1
20211217_SC_stack_d30_I_64.18_14b_pH3(488)_ZO1(555)_TUBG(647)_O3_8_Stitch		V14			1	0	0	1
					1	0	0	1
20211217_SC_stack_d30_I_64.18_14b_pH3(488)_ZO1(555)_TUBG(647)_O4_5_Stitch	O7	V15			1	0	0	1
20211217_SC_stack_d30_I_64.18_14b_pH3(488)_ZO1(555)_TUBG(647)_O4_9		V16			1	0	0	1
20241120_stack_SC_d30_I_11b_30_04_18_SOX2(647)_pH3(488)_ZO1(555)_O1_2-Stitching	O8	V17	0	0	1	0	0	1
20241120_stack_SC_d30_I_11b_30_04_18_SOX2(647)_pH3(488)_ZO1(555)_O1_3-Stitching		V18	1	0	0	1	0	0
20241120_stack_SC_d30_I_11b_30_04_18_SOX2(647)_pH3(488)_ZO1(555)_O1_7-Stitching		V19	0	0	1	0	0	1
20241120_stack_SC_d30_I_11b_30_04_18_SOX2(647)_pH3(488)_ZO1(555)_O1_8-Stitching		V20	0	0	2	0	0	1
20241120_stack_SC_d30_I_11b_30_04_18_SOX2(647)_pH3(488)_ZO1(555)_O1_10-Stitching		V21	0	0	1	0	0	1
20241127_stack_SC_d30_I_11b_30_04_18_SOX2(647)_pH3(488)_ZO1(555)_O2_4-Stitching	O9	V22	1	0	2	0.33	0	0.77
20241127_stack_SC_d30_I_11b_30_04_18_SOX2(647)_pH3(488)_ZO1(555)_O2_5-Stitching		V23	0	1	0	0	1	0
20241127_stack_SC_d30_I_11b_30_04_18_SOX2(647)_pH3(488)_ZO1(555)_O2_6-Stitching		V24	0	0	2	0	0	1
20241127_stack_SC_d30_I_11b_30_04_18_SOX2(647)_pH3(488)_ZO1(555)_O2_7-Stitching		V25	0	0	2	0	0	1
20241127_stack_SC_d30_I_11b_30_04_18_SOX2(647)_pH3(488)_ZO1(555)_O3_1-Stitching	O10	V26	0	0	6	0	0	1
20241127_stack_SC_d30_I_11b_30_04_18_SOX2(647)_pH3(488)_ZO1(555)_O3_3-Stitching		V27	0	0	1	0	0	1
20241127_stack_SC_d30_I_11b_30_04_18_SOX2(647)_pH3(488)_ZO1(555)_O3_4-Stitching		V28	0	0	1	0	0	1

## Sheet: c2 CRTDi011-A
	Organoid	Ventricle	Nr. 0-30	Nr. 30-60	Nr. 60-90	% 0-30	% 30-60	% 60-90
20220103_52555♯9_MPI_stack_d29_I_2211.21_1a_pH3(488)_ZO1(555)_SOX(647)_O1_1_Stitch	O1	V1	1	2	1	0.25	0.5	0.25
20220103_52555♯9_MPI_stack_d29_I_2211.21_1a_pH3(488)_ZO1(555)_SOX(647)_O1_4_Stitch		V2		1	2	0	0.333333	0.666667
20220103_52555♯9_MPI_stack_d29_I_2211.21_1a_pH3(488)_ZO1(555)_SOX(647)_O1_5_Stitch		V3			1	0	0	1
20220103_52555♯9_stack_d31_I_0111.21_1a_pH3(488)_ZO1(555)_SOX(647)_O3_1_Stitch	O2	V4			1	0	0	1
20220103_52555♯9_stack_d31_I_0111.21_1a_pH3(488)_ZO1(555)_SOX(647)_O3_6_Stitch		V5		1		0	1	0
20220103_52555♯9_stack_d31_I_0111.21_1a_pH3(488)_ZO1(555)_SOX(647)_O4_1_Stitch	O3	V6			1	0	0	1
20220103_52555♯9_stack_d31_I_0111.21_1a_pH3(488)_ZO1(555)_SOX(647)_O4_3_Stitch		V7		1	1	0	0.5	0.5
20220103_52555♯9_stack_d31_I_0111.21_1a_pH3(488)_ZO1(555)_SOX(647)_O4_6_Stitch		V8			3	0	0	1
20220103_52555♯9_stack_d31_I_0111.21_1a_pH3(488)_ZO1(555)_SOX(647)_O5_1_Stitch	O4	V9		1	1	0	0.5	0.5
20220103_52555♯9_stack_d31_I_0111.21_1a_pH3(488)_ZO1(555)_SOX(647)_O5_3_Stitch		V10			1	0	0	1
20220103_52555♯9_stack_d31_I_0111.21_1a_pH3(488)_ZO1(555)_SOX(647)_O5_4_Stitch		V11			3	0	0	1
20220103_52555♯9_stack_d31_I_0111.21_1a_pH3(488)_ZO1(555)_SOX(647)_O5_5_Stitch		V12			3	0	0	1
20220103_52555♯9_stack_d31_I_0111.21_1a_pH3(488)_ZO1(555)_SOX(647)_O5_6_Stitch		V13		1	3	0	0.25	0.75
20220103_52555♯9_stack_d31_I_0111.21_1a_pH3(488)_ZO1(555)_SOX(647)_O5_7_Stitch		V14			1	0	0	1
20211229_52555♯9_stack_d31_I_0111.21_1a_pH3(488)_ZO1(555)_SOX(647)_O1_1_Stitch	O5	V15			1	0	0	1
20211229_52555♯9_stack_d31_I_0111.21_1a_pH3(488)_ZO1(555)_SOX(647)_O2_1_Stitch	O6	V16		1		0	1	0
20211229_52555♯9_stack_d31_I_0111.21_1a_pH3(488)_ZO1(555)_SOX(647)_O2_2_Stitch		V17	1			1	0	0
20211229_52555♯9_stack_d31_I_0111.21_1a_pH3(488)_ZO1(555)_SOX(647)_O2_3_Stitch		V18			1	0	0	1
20211229_52555♯9_stack_d31_I_0111.21_1a_pH3(488)_ZO1(555)_SOX(647)_O2_4_Stitch		V19	1			1	0	0
20211229_52555♯9_stack_d31_I_0111.21_1a_pH3(488)_ZO1(555)_SOX(647)_O2_5		V20			1	0	0	1
20220104_52555♯9_MPI_stack_d29_I_2211.21_1a_pH3(488)_ZO1(555)_SOX(647)_O2_2_Stitch	O7	V21			1	0	0	1
20220104_52555♯9_MPI_stack_d29_I_2211.21_1a_pH3(488)_ZO1(555)_SOX(647)_O2_3_Stitch		V22	1			1	0	0
20220104_52555♯9_MPI_stack_d29_I_2211.21_1a_pH3(488)_ZO1(555)_SOX(647)_O2_5_Stitch		V23		1	1	0	0.5	0.5
20220104_52555♯9_MPI_stack_d29_I_2211.21_1a_pH3(488)_ZO1(555)_SOX(647)_O3_1_Stitch	O8	V24			1	0	0	1
20220104_52555♯9_MPI_stack_d29_I_2211.21_1a_pH3(488)_ZO1(555)_SOX(647)_O3_2_Stitch		V25			1	0	0	1
20220104_52555♯9_MPI_stack_d29_I_2211.21_1a_pH3(488)_ZO1(555)_SOX(647)_O3_3_Stitch		V26	1			1	0	0
20220104_52555♯9_MPI_stack_d29_I_2211.21_1a_pH3(488)_ZO1(555)_SOX(647)_O3_4_Stitch		V27			1	0	0	1
20220104_52555♯9_MPI_stack_d29_I_2211.21_1a_pH3(488)_ZO1(555)_SOX(647)_O4_1_Stitch	O9	V28			1	0	0	1
20220104_52555♯9_MPI_stack_d29_I_2211.21_1a_pH3(488)_ZO1(555)_SOX(647)_O4_2_Stitch		V29			1	0	0	1
20220104_52555♯9_MPI_stack_d29_I_2211.21_1a_pH3(488)_ZO1(555)_SOX(647)_O4_3_Stitch		V30		1	1	0	0.5	0.5
20220104_52555♯9_MPI_stack_d29_I_2211.21_1a_pH3(488)_ZO1(555)_SOX(647)_O5_1_Stitch	O10	V31			1	0	0	1
20220104_52555♯9_MPI_stack_d29_I_2211.21_1a_pH3(488)_ZO1(555)_SOX(647)_O5_2_Stitch		V32			1	0	0	1
20220104_52555♯9_MPI_stack_d29_I_2211.21_1a_pH3(488)_ZO1(555)_SOX(647)_O5_4_Stitch		V33		1		0	1	0
		V34			2	0	0	1
20220104_52555♯9_MPI_stack_d29_I_2211.21_1a_pH3(488)_ZO1(555)_SOX(647)_O5_5_Stitch		V35			2	0	0	1
20241212_stack_52555#9_d29_I_2a_30.11.21_MPI_SOX2(647)_pH3(488)_ZO1(555)_O1_5	O11	V36	0	1	0	0	1	0
20241212_stack_52555#9_d29_I_2a_30.11.21_MPI_SOX2(647)_pH3(488)_ZO1(555)_O1_9		V37	0	0	2	0	0	1
20241213_stack_52555#9_d29_I_2a_30.11.21_MPI_SOX2(647)_pH3(488)_ZO1(555)_40x_O2_4	O12	V38	0	0	1	0	0	1
20241213_stack_52555#9_d29_I_2a_30.11.21_MPI_SOX2(647)_pH3(488)_ZO1(555)_40x_O3_2	O13	V39	0	0	1	0	0	1
20241213_stack_52555#9_d29_I_2a_30.11.21_MPI_SOX2(647)_pH3(488)_ZO1(555)_40x_O3_3		V40	0	0	1	0	0	1

## Sheet: mutACTB-1
	Organoid	Ventricle	Nr. 0-30	Nr. 30-60	Nr. 60-90	% 0-30	% 30-60	% 60-90
20211213_K11_stack_d30_III_64.18_2a_pH3(488)_ZO1(555)_SOX2(647)_O1_1_Stitch	O1	V1	1			1	0	0
20211213_K11_stack_d30_III_64.18_2a_pH3(488)_ZO1(555)_SOX2(647)_O3_1_Stitch	O2	V2	1			1	0	0
20211213_K11_stack_d30_III_64.18_2a_pH3(488)_ZO1(555)_SOX2(647)_O3_3_Stitch		V3	1	1		0.5	0.5	0
20211213_K11_stack_d30_III_64.18_2a_pH3(488)_ZO1(555)_SOX2(647)_O4_1_Stitch	O3	V4	2	1		0.666667	0.333333	0
20211213_K11_stack_d30_III_64.18_2a_pH3(488)_ZO1(555)_SOX2(647)_O5_3_Stitch	O4	V5			1	0	0	1
20211213_K11_stack_d30_III_64.18_2a_pH3(488)_ZO1(555)_SOX2(647)_O5_5_Stitch		V6	1	1		0.5	0.5	0
20211213_K11_stack_d30_III_64.18_2a_pH3(488)_ZO1(555)_SOX2(647)_O6_1_Stitch	O5	V7		1	1	0	0.5	0.5
20211213_K11_stack_d30_III_64.18_2a_pH3(488)_ZO1(555)_SOX2(647)_O6_2_Stitch		V8			1	0	0	1
20211206_K11_stack_d30_III_64.18_15b_pH4(488)_ZO1(555)_O3_1_Stitch	O6	V9	2			1	0	0
20211229_K11_stack_d30_III_143.18_16b_pH3(488)_ZO1(555)_TUBG(647)_O3_1_Stitch	O7	V10			1	0	0	1
20241128_stack_K11_d29_I_2a_22_11_21_SOX2(647)_pH3(488)_ZO1(555)_O1_3-Stitching	O8	V11	2	0	1	0.77	0	0.33
20241128_stack_K11_d29_I_2a_22_11_21_SOX2(647)_pH3(488)_ZO1(555)_O1_4-Stitching		V12	1	1	0	0.5	0.5	0
20241128_stack_K11_d29_I_2a_22_11_21_SOX2(647)_pH3(488)_ZO1(555)_O2_1-Stitching	O9	V13	2	1	1	0.5	0.25	0.25
20241128_stack_K11_d29_I_2a_22_11_21_SOX2(647)_pH3(488)_ZO1(555)_O2_5		V14	1	0	0	1	0	0
20241203_stack_K11_d29_I_2a_22_11_21_SOX2(647)_pH3(488)_ZO1(555)_O3_2	O10	V15	0	1	0	0	1	0
20241203_stack_K11_d29_I_2a_22_11_21_SOX2(647)_pH3(488)_ZO1(555)_O3_4_Stitching		V16	1	0	3	0.25	0	0.75
20241203_stack_K11_d29_I_2a_22_11_21_SOX2(647)_pH3(488)_ZO1(555)_O3_9_Stitching		V17	0	0	1	0	0	1
20241203_stack_K11_d29_I_2a_22_11_21_SOX2(647)_pH3(488)_ZO1(555)_O3_7_Stitching		V18	0	1	0	0	1	0

## Sheet: mutACTB-2
	Organoid	Ventricle	Nr. 0-30	Nr. 30-60	Nr. 60-90	% 0-30	% 30-60	% 60-90
20211206_K14_stack_d30_III_97.18_13b_pH4(488)_ZO1(555)_O1_1_Stitch	O1	V1	2			1	0	0
20211206_K14_stack_d30_III_97.18_13b_pH4(488)_ZO1(555)_O3_1_Stitch	O2	V2	1		1	0.5	0	0.5
20211206_K14_stack_d30_III_97.18_13b_pH4(488)_ZO1(555)_O5_1_Stitch	O3	V3	1			1	0	0
20211206_K14_stack_d30_III_97.18_13b_pH4(488)_ZO1(555)_O5_2		V4	1			1	0	0
20211206_K14_stack_d30_III_97.18_13b_pH4(488)_ZO1(555)_O5_4_Stitch		V5	1			1	0	0
20211206_K14_stack_d30_III_97.18_13b_pH4(488)_ZO1(555)_O6_3_Stitch	O4	V6	1			1	0	0
20211206_K14_stack_d30_III_97.18_13b_pH4(488)_ZO1(555)_O6_4_Stitch		V7	1			1	0	0
20211206_K14_stack_d30_III_97.18_13b_pH4(488)_ZO1(555)_O7_1_Stitch	O5	V8			1	0	0	1
20211228_K14_stack_d30_I_304.18_7a_pH3(488)_ZO1(555)_TUBG(647)_O1_1_Stitch	O6	V9	1			1	0	0
20211228_K14_stack_d30_I_304.18_7a_pH3(488)_ZO1(555)_TUBG(647)_O1_2_Stitch		V10			1	0	0	1
20211228_K14_stack_d30_I_304.18_7a_pH3(488)_ZO1(555)_TUBG(647)_O1_5_Stitch		V11		1		0	1	0
20211228_K14_stack_d30_I_304.18_7a_pH3(488)_ZO1(555)_TUBG(647)_O1_9_Stitch		V12	1			1	0	0
20211228_K14_stack_d30_I_304.18_7a_pH3(488)_ZO1(555)_TUBG(647)_O2_4_Stitch	O7	V13	1			1	0	0
20211228_K14_stack_d30_I_304.18_7a_pH3(488)_ZO1(555)_TUBG(647)_O4_4_Stitch	O8	V14		1		0	1	0
20241203_stack_K14_d29_I_2a_22_11_21_SOX2(647)_pH3(488)_ZO1(555)_O1_1	O9	V15	0	0	1	0	0	1
20241203_stack_K14_d29_I_2a_22_11_21_SOX2(647)_pH3(488)_ZO1(555)_O1_4		V16	0	0	1	0	0	1
20241203_stack_K14_d29_I_2a_22_11_21_SOX2(647)_pH3(488)_ZO1(555)_O2_4	O10	V17	1	0	0	1	0	0
20241209_stack_K14_d29_I_2a_22_11_21_SOX2(647)_pH3(488)_ZO1(555)_O3_1		V18	0	1	0	0	1	0
20241209_stack_K14_d29_I_2a_22_11_21_SOX2(647)_pH3(488)_ZO1(555)_O3_5	O11	V19	1	0	0	1	0	0

## Sheet: mutACTG1-1
	Organoid	Ventricle	Nr. 0-30	Nr. 30-60	Nr. 60-90	% 0-30	% 30-60	% 60-90
20211214_Da2_stack_d30_I_64.18_2a_pH3(488)_ZO1(555)_SOX2(647)_O_2_Stitch	O1	V1	1			1	0	0
20211214_Da2_stack_d30_I_64.18_2a_pH3(488)_ZO1(555)_SOX2(647)_O_3_Stitch		V2			1	0	0	1
20211214_Da2_stack_d30_I_64.18_2a_pH3(488)_ZO1(555)_SOX2(647)_O4_2_Stitch	O2	V3	1			1	0	0
20211214_Da2_stack_d30_I_64.18_2a_pH3(488)_ZO1(555)_SOX2(647)_O5_3_Stitch	O3	V4	1			1	0	0
20211229_Da2_stack_d30_IV_30.3.18_10a_pH3(488)_ZO1(555)_TUBG(647)_O1_1	O4	V5		1		0	1	0
20211229_Da2_stack_d30_IV_303.18_10a_pH3(488)_ZO1(555)_TUBG(647)_O2_3_Stitch	O5	V6	1			1	0	0
20211229_Da2_stack_d30_IV_303.18_10a_pH3(488)_ZO1(555)_TUBG(647)_O2_7_Stitch		V7		1		0	1	0
20211229_Da2_stack_d30_IV_303.18_10a_pH3(488)_ZO1(555)_TUBG(647)_O3_1_Stitch	O6	V8	2			1	0	0
20211229_Da2_stack_d30_IV_303.18_10a_pH3(488)_ZO1(555)_TUBG(647)_O3_5_Stitch		V9	1			1	0	0
20211229_Da2_stack_d30_IV_303.18_10a_pH3(488)_ZO1(555)_TUBG(647)_O3_6_Stitch		V10			1	0	0	1
20241204_stack_Da2_d29_I_2a_22_11_21_SOX2(647)_pH3(488)_ZO1(555)_O1_2	O7	V11	0	1	0	0	1	0
20241204_stack_Da2_d29_I_2a_22_11_21_SOX2(647)_pH3(488)_ZO1(555)_O2_8	O8	V12	1	0	0	1	0	0
20241204_stack_Da2_d29_I_2a_22_11_21_SOX2(647)_pH3(488)_ZO1(555)_O3_1	O9	V13	0	1	0	0	1	0
20241204_stack_Da2_d29_I_2a_22_11_21_SOX2(647)_pH3(488)_ZO1(555)_O4_1	O10	V14	0	1	0	0	1	0

## Sheet: mutACTG1-2
	Organoid	Ventricle	Nr. 0-30	Nr. 30-60	Nr. 60-90	% 0-30	% 30-60	% 60-90
20211203_Da9_stack_d30_6.4.18_15b_pH4(488)_ZO1(555)_O1_1_Stitch	O1	V1			1	0	0	1
20211203_Da9_stack_d30_6.4.18_15b_pH4(488)_ZO1(555)_O1_2_Stitch		V2		1	1	0	0.5	0.5
20211203_Da9_stack_d30_6.4.18_15b_pH4(488)_ZO1(555)_O1_3_Stitch		V3	2			1	0	0
20211203_Da9_stack_d30_6.4.18_15b_pH4(488)_ZO1(555)_O1_5_Stitch		V4	1		1	0.5	0	0.5
20211203_Da9_stack_d30_6.4.18_15b_pH4(488)_ZO1(555)_O2_1_Stitch	O2	V5		1		0	1	0
20211203_Da9_stack_d30_6.4.18_15b_pH4(488)_ZO1(555)_O3_3_Stitch	O3	V6		1		0	1	0
20211203_Da9_stack_d30_6.4.18_15b_pH4(488)_ZO1(555)_O3_6_Stitch		V7		1		0	1	0
20211211_Da9_stack_d30_I_64.18_2a_pH3(488)_ZO1(555)_SOX2(647)_O1_4_Stitch	O4	V8		1		0	1	0
20211211_Da9_stack_d30_I_64.18_2a_pH3(488)_ZO1(555)_SOX2(647)_O2_3_Stitcch	O5	V9			1	0	0	1
20211211_Da9_stack_d30_I_64.18_2a_pH3(488)_ZO1(555)_SOX2(647)_O2_9_Stitcch		V10			1	0	0	1
20211211_Da9_stack_d30_I_64.18_2a_pH3(488)_ZO1(555)_SOX2(647)_O2_10_Stitcch		V11			1	0	0	1
20211211_Da9_stack_d30_I_64.18_2a_pH3(488)_ZO1(555)_SOX2(647)_O3_3_Stitch	O6	V12	1		1	0.5	0	0.5
20211211_Da9_stack_d30_I_64.18_2a_pH3(488)_ZO1(555)_SOX2(647)_O3_4_Stitch		V13	2			1	0	0
20211211_Da9_stack_d30_I_64.18_2a_pH3(488)_ZO1(555)_SOX2(647)_O4_1_Stitch	O7	V14		1	1	0	0.5	0.5
20211211_Da9_stack_d30_I_64.18_2a_pH3(488)_ZO1(555)_SOX2(647)_O4_4_Stitch		V15			1	0	0	1
20211211_Da9_stack_d30_I_64.18_2a_pH3(488)_ZO1(555)_SOX2(647)_O5_3_Stitch	O8	V16	1	2		0.333333	0.666667	0
20211211_Da9_stack_d30_I_64.18_2a_pH3(488)_ZO1(555)_SOX2(647)_O5_9		V17	1			1	0	0
20211211_Da9_stack_d30_I_64.18_2a_pH3(488)_ZO1(555)_SOX2(647)_O5_10		V18	1			1	0	0
20211228_Da9_stack_d30_I_143.18_4a_pH3(488)_ZO1(555)_TUBG(647)_O1_2_Stitch	O9	V19	1			1	0	0
20211228_Da9_stack_d30_I_143.18_4a_pH3(488)_ZO1(555)_TUBG(647)_O5_1_Stitch	O10	V20		1		0	1	0
20211228_Da9_stack_d30_I_143.18_4a_pH3(488)_ZO1(555)_TUBG(647)_O5_2_Stitch		V21	1			1	0	0
20241216_stack_Da9_d29_I_2a_22.11.21_MPI_SOX2(647)_pH3(488)_ZO1(555)_O1_2	O11	V22	1	1	0	0.5	0.5	0
20241216_stack_Da9_d29_I_2a_22.11.21_MPI_SOX2(647)_pH3(488)_ZO1(555)_O2_2	O12	V23	1	0	1	0.5	0	0.5
20241216_stack_Da9_d29_I_2a_22.11.21_MPI_SOX2(647)_pH3(488)_ZO1(555)_O4_4	O13	V24	0	0	1	0	0	1
