# Supplementary material for: Cerebral organoids expressing mutant actin genes reveal cellular mechanism underlying microcephaly
Source: EMBO Rep. 2025 Dec 10;27(2):387–415. doi: 10.1038/s44319-025-00647-7 (PMC12852704; doi:10.1038/s44319-025-00647-7)
Supplement: Supplementary file 12 — Source data Fig. 5 [file 44319_2025_647_MOESM12_ESM.zip › Figure 5/5F/Individual_cleavage_plane_angles.xlsx]

## Sheet: all data
c1 SC102A-1	c2 CRTDi011-A	mutACTB-1	mutACTB-2	mutACTG1-1	mutACTG-2
0	0	0	0	0	0
0	0	0	0	0	0
13.864	0	0	0	0	14.491
17.986	3.383	0	0	8.029	14.534
20.606	5.085	10.353	0	16.083	15.544
20.834	31.701	12.552	0	18.401	17.133
36.265	32.027	14.24	4.65	19.214	17.272
40.937	33.024	18.119	10.974	25.446	21.267
43.166	33.826	20.999	23.522	38.006	23.73
45.127	34.157	23.021	24.567	38.959	23.777
47.243	37.255	24.167	27.434	51.016	28.457
47.689	39.8	24.623	29.939	57.404	29.47
51.777	44.434	26.146	29.984	58.418	29.494
60.057	45.672	29.376	53.606	80.238	34.836
60.573	52.512	29.692	54.326	81.244	35.51
61.526	58.647	41.035	58.064		36.552
63.215	58.759	42.39	75.522		36.623
63.682	60.697	44.259	78.475		37.216
64.178	61.888	51.608	84.97		40.914
64.599	61.991	51.87	85.338		49.086
66.929	62.814	53.892	86.128		51.453
66.997	63.972	55.41			54.975
67.087	67.921	58.715			58.973
68.384	69.943	65.318			65.623
69.542	70.346	66.971			68.095
70.22	70.979	73.876			73.107
70.477	71.082	76.06			73.294
72.111	71.699	79.328			78.797
72.681	73.494	79.819			80.164
72.784	74.111	79.837			82.042
72.97	75.669	83.242			82.586
74.474	75.993	84.584			86.468
75.011	76.781	84.882			87.093
75.35	77.959				89.942
77.825	78.073
78.297	79.095
78.336	79.095
80.824	80.6
80.886	81.164
82.609	82.3
82.875	83.711
83.76	83.997
84.34	84.56
84.544	85.014
84.701	85.517
85.389	86.289
86.365	86.644
86.442	86.648
87.87	86.982
87.955	87
87.97	87.138
89.149	87.2
89.703	87.359
	87.501
	87.8
	87.981
	88.274
	88.622
	88.984
	89.334
	89.548
