# Supplementary material for: Cerebral organoids expressing mutant actin genes reveal cellular mechanism underlying microcephaly
Source: EMBO Rep. 2025 Dec 10;27(2):387–415. doi: 10.1038/s44319-025-00647-7 (PMC12852704; doi:10.1038/s44319-025-00647-7)
Supplement: Supplementary file 12 — Source data Fig. 5 [file 44319_2025_647_MOESM12_ESM.zip › Figure 5/5H/TBR2_OverallSize.xlsx]

## Sheet: c1 SC102A-1
		area ventricles	area ventricles	Summe area ventricles	Area overall size	Area overall size	Area overall size-ventricles	TBR2	DAPI	TBR2/Area overall size-ventricles	TBR2+/100 µm2 Area VZ
20250324_SC_d30_I_1a_30.04.18_TBR2(555)_PCNA(488)_10X_O1	1	58351895	58351.9	633377	2373273956	2.37327e+06	1.7399e+06	24		1.37939e-05	0.00137939
	2	44933610	44933.6
	3	40218614	40218.6
	4	20973341	20973.3
	5	51987031	51987
	6	43113988	43114
	7	50196019	50196
	8	56269056	56269.1
	9	8144431	8144.43
	10	28375809	28375.8
	11	131953140	131953
	12	31927315	31927.3
	13	27002509	27002.5
	14	5149875	5149.88
	15	17274968	17275
	16	17505759	17505.8
20250324_SC_d30_I_1a_30.04.18_TBR2(555)_PCNA(488)_10X_O2	1	30954561	30954.6	559290	1954283969	1.95428e+06	1.39499e+06	32		2.29392e-05	0.00229392
	2	64350545	64350.5
	3	48706370	48706.4
	4	127756946	127757
	5	50201741	50201.7
	6	32730314	32730.3
	7	19767889	19767.9
	8	37872560	37872.6
	9	22516396	22516.4
	10	13979049	13979
	11	70244290	70244.3
	12	32722685	32722.7
	13	7486392	7486.39
20250324_SC_d30_I_1a_30.04.18_TBR2(555)_PCNA(488)_10X_O3	1	177544790	177545	943720	3395142602	3.39514e+06	2.45142e+06	64		2.61073e-05	0.00261073
	2	46776121	46776.1
	3	76395529	76395.5
	4	28980443	28980.4
	5	176648330	176648
	6	34260018	34260
	7	25001688	25001.7
	8	9752337	9752.34
	9	7926992	7926.99
	10	119793714	119794
	11	118649297	118649
	12	7122086	7122.09
	13	44351865	44351.9
	14	12634359	12634.4
	15	5611456	5611.46
	16	52271228	52271.2
20250324_SC_d30_I_1a_30.04.18_TBR2(555)_PCNA(488)_10X_O4	1	58678053	58678.1	768613	2498309098	2.49831e+06	1.7297e+06	163		9.42362e-05	0.00942362
	2	82630692	82630.7
	3	31568732	31568.7
	4	33603886	33603.9
	5	110516310	110516
	6	50546973	50547
	7	29960826	29960.8
	8	21713397	21713.4
	9	15068152	15068.2
	10	55666330	55666.3
	11	16117200	16117.2
	12	35475007	35475
	13	83569114	83569.1
	14	48363045	48363
	15	36323783	36323.8
	16	10463782	10463.8
	17	5958596	5958.6
	18	42389190	42389.2
20250324_SC_d30_I_1a_30.04.18_TBR2(555)_PCNA(488)_10X_O5	1	28886982	28887	1.06948e+06	3127749666	3.12775e+06	2.05827e+06	50		2.42923e-05	0.00242923
	2	107523661	107524
	3	78577550	78577.6
	4	92247607	92247.6
	5	104609213	104609
	6	7621814	7621.81
	7	104885780	104886
	8	127741687	127742
	9	28886982	28887
	10	41494638	41494.6
	11	19975792	19975.8
	12	71787345	71787.3
	13	32915328	32915.3
	14	30636032	30636
	15	19407398	19407.4
	16	36894083	36894.1
	17	17080418	17080.4
	18	35232772	35232.8
	19	83078922	83078.9
20250324_SC_d30_I_1a_30.04.18_TBR2(555)_PCNA(488)_10X_O6	1	97490942	97490.9	1.35348e+06	3397978848	3.39798e+06	2.0445e+06	135		6.60307e-05	0.00660307
	2	59721380	59721.4
	3	60877240	60877.2
	4	18182872	18182.9
	5	56787859	56787.9
	6	78747305	78747.3
	7	158057282	158057
	8	228093670	228094
	9	255355581	255356
	10	32243937	32243.9
	11	30121045	30121
	12	30380446	30380.4
	13	191319751	191320
	14	7511188	7511.19
	15	25539564	25539.6
	16	23046643	23046.6
20250319_SC_d30_I_9a_xx.xx.xx_TBR2(555)_PCNA(488)_10X_O1	1	268003292	268003	769719	1741042919	1.74104e+06	971324	100		0.000102952	0.0102952
	2	48345879	48345.9
	3	57640449	57640.4
	4	78836951	78837
	5	80320878	80320.9
	6	33844213	33844.2
	7	15770061	15770.1
	8	12714468	12714.5
	9	122206525	122207
	10	17908212	17908.2
	11	11093211	11093.2
	12	15604120	15604.1
	13	7431078	7431.08
20250319_SC_d30_I_9a_xx.xx.xx_TBR2(555)_PCNA(488)_10X_O2	1	135401649	135402	632178	1205717264	1.20572e+06	573540	53		9.24086e-05	0.00924086
	2	78434498	78434.5
	3	197322216	197322
	4	18535734	18535.7
	5	67842923	67842.9
	6	50697655	50697.7
	7	44058131	44058.1
	8	39884825	39884.8
20250319_SC_d30_I_9a_xx.xx.xx_TBR2(555)_PCNA(488)_10X_O3	1	60797131	60797.1	1.89306e+06	3293142659	3.29314e+06	1.40008e+06	245		0.000174989	0.0174989
	2	28671450	28671.5
	3	27076896	27076.9
	4	62324927	62324.9
	5	9725634	9725.63
	6	37180188	37180.2
	7	51092479	51092.5
	8	5317722	5317.72
	9	4655868	4655.87
	10	1543451765	1.54345e+06
	11	22142554	22142.6
	12	15174964	15175
	13	9388031	9388.03
	14	7165955	7165.95
	15	8892117	8892.12
20250319_SC_d30_I_9a_xx.xx.xx_TBR2(555)_PCNA(488)_10X_O4	1	127158035	127158	678620	1312857545	1.31286e+06	634238	54		8.51416e-05	0.00851416
	2	51946976	51947
	3	28917500	28917.5
	4	35001981	35002
	5	35650484	35650.5
	6	127867573	127868
	7	32858108	32858.1
	8	32858108	32858.1
	9	42522706	42522.7
	10	11566237	11566.2
	11	12374958	12375
	12	52488667	52488.7
	13	37237408	37237.4
	14	30161099	30161.1
	15	12100298	12100.3
	16	7909826	7909.83
20250319_SC_d30_I_9a_xx.xx.xx_TBR2(555)_PCNA(488)_10X_O5	1	81730418	81730.4	431264	1246330701	1.24633e+06	815067	37		4.5395e-05	0.0045395
	2	85245684	85245.7
	3	26655370	26655.4
	4	52442890	52442.9
	5	9578767	9578.77
	6	78815970	78816
	7	76433677	76433.7
	8	20361078	20361.1

## Sheet: c2 CRTDi011-A
		area ventricles	area ventricles	Summe area ventricles	Area overall size	Area overall size	Area overall size-ventricles	TBR2	DAPI	TBR2/Area overall size-ventricles	TBR2+/100 µm2 Area VZ
20250319_52555#9_d30_I_13b_26.01.22_MPI_TBR2(555)_PCNA(488)_10X_O1	1	225745709	225746	651926	3558855210	3.55886e+06	2.90693e+06	885		0.000304445	0.0304445
	2	105200495	105200
	3	15758616	15758.6
	4	279331108	279331
	5	17845269	17845.3
	6	8045249	8045.25
20250319_52555#9_d30_I_13b_26.01.22_MPI_TBR2(555)_PCNA(488)_10X_O2	1	106587146	106587	1.16685e+06	3874777131	3.87478e+06	2.70792e+06	143		5.2808e-05	0.0052808
	2	244802153	244802
	3	163735496	163735
	4	56126004	56126
	5	26439838	26439.8
	6	79199350	79199.4
	7	57661430	57661.4
	8	194331474	194331
	9	21021025	21021
	10	28452104	28452.1
	11	64745369	64745.4
	12	51113460	51113.5
	13	72639936	72639.9
20250319_52555#9_d30_I_13b_26.01.22_MPI_TBR2(555)_PCNA(488)_10X_O4	1	311655155	311655	1.06282e+06	3311022260	3.31102e+06	2.2482e+06	514		0.000228627	0.0228627
	2	67652187	67652.2
	3	428341778	428342
	4	5199466	5199.47
	5	19481785	19481.8
	6	12611471	12611.5
	7	12525640	12525.6
	8	182259786	182260
	9	7957510	7957.51
	10	15133002	15133
20250319_52555#9_d30_I_13b_26.01.22_MPI_TBR2(555)_PCNA(488)_10X_O5	1	173331429	173331	843063	3512349934	3.51235e+06	2.66929e+06	356		0.000133369	0.0133369
	2	128361579	128362
	3	332763919	332764
	4	62321113	62321.1
	5	146285050	146285
20250324_52555#9_d29_I_14b_30.11.21_MPI_TBR2(555)_PCNA(488)_10X_O1	1	66370440	66370.4	1.11591e+06	3557972101	3.55797e+06	2.44206e+06	161		6.5928e-05	0.0065928
	2	42892734	42892.7
	3	149184239	149184
	4	149184239	149184
	5	124695632	124696
	6	264186662	264187
	7	117789077	117789
	8	160220230	160220
	9	15634638	15634.6
	10	25755095	25755.1
20250324_52555#9_d29_I_14b_30.11.21_MPI_TBR2(555)_PCNA(488)_10X_O2	1	90611091	90611.1	966294	2304891250	2.30489e+06	1.3386e+06	139		0.00010384	0.010384
	2	35574190	35574.2
	3	106495593	106496
	4	116215505	116216
	5	59883505	59883.5
	6	355343258	355343
	7	61151900	61151.9
	8	8215004	8215
	9	21169800	21169.8
	10	97279225	97279.2
	11	14354799	14354.8
20250324_52555#9_d29_I_14b_30.11.21_MPI_TBR2(555)_PCNA(488)_10X_O3	1	99060700	99060.7	1.13687e+06	2347951831	2.34795e+06	1.21109e+06	180		0.000148627	0.0148627
	2	207606706	207607
	3	93609462	93609.5
	4	157774993	157775
	5	27605235	27605.2
	6	140839535	140840
	7	410368715	410369
20250324_52555#9_d29_I_14b_30.11.21_MPI_TBR2(555)_PCNA(488)_10X_O4	1	173484018	173484	625294	2401682190	2.40168e+06	1.77639e+06	498		0.000280344	0.0280344
	2	18463254	18463.3
	3	317432551	317433
	4	115914142	115914
20250324_52555#9_d29_I_14b_30.11.21_MPI_TBR2(555)_PCNA(488)_10X_O5	1	270339809	270340	1.08032e+06	2098236317	2.09824e+06	1.01792e+06	232		0.000227917	0.0227917
	2	111502416	111502
	3	58172603	58172.6
	4	76387900	76387.9
	5	117380902	117381
	6	10253973	10254
	7	101311386	101311
	8	158715322	158715
	9	6012002	6012
	10	117350384	117350
	11	49782122	49782.1
	12	3110906	3110.91
20250324_52555#9_d29_I_14b_30.11.21_MPI_TBR2(555)_PCNA(488)_10X_O6	1	299289734	299290	394198	611549522	611550	217351	70		0.000322059	0.0322059
	2	50323812	50323.8
	3	38246402	38246.4
	4	6338161	6338.16
20250324_52555#9_d29_I_14b_30.11.21_MPI_TBR2(555)_PCNA(488)_10X_O7	1	132220171	132220	528253	1003428280	1.00343e+06	475175	166		0.000349345	0.0349345
	2	101809207	101809
	3	260825892	260826
	4	20340098	20340.1
	5	13057793	13057.8
20250324_52555#9_d29_I_14b_30.11.21_MPI_TBR2(555)_PCNA(488)_10X_O8	1	169831422	169831	955163	3250412050	3.25041e+06	2.29525e+06	240		0.000104564	0.0104564
	2	107420663	107421
	3	41693004	41693
	4	11785584	11785.6
	5	283691336	283691
	6	283691336	283691
	7	12262424	12262.4
	8	9595933	9595.93
	9	18007395	18007.4
	10	17183415	17183.4
20250324_52555#9_d29_I_14b_30.11.21_MPI_TBR2(555)_PCNA(488)_10X_O9	1	6372493	6372.49	6372.49	1282551486	1.28255e+06	1.27618e+06	168		0.000131643	0.0131643

## Sheet: mutACTB-1
		area ventricles	area ventricles	Summe area ventricles	Area overall size	Area overall size	Area overall size-ventricles	TBR2	DAPI	TBR2/Area overall size-ventricles	TBR2+/100 µm2 Area VZ
20250319_K11_d29_II_13b_30.11.21_MPI_TBR2(555)_PCNA(488)_10X_O1	1	56778322	56778.3	277254	1645970511	1.64597e+06	1.36872e+06	86		6.28326e-05	0.00628326
	2	9418549	9418.55
	3	116925043	116925
	4	94132079	94132.1
20250319_K11_d29_II_13b_30.11.21_MPI_TBR2(555)_PCNA(488)_10X_O2	1	42534150	42534.2	281124	793897047	793897	512773	118		0.000230121	0.0230121
	2	92392566	92392.6
	3	11882859	11882.9
	4	14087768	14087.8
	5	12327274	12327.3
	6	82523880	82523.9
	7	25375530	25375.5
20250319_K11_d29_II_13b_30.11.21_MPI_TBR2(555)_PCNA(488)_10X_O3	1	62965801	62965.8	972230	2388982981	2.38898e+06	1.41675e+06	200		0.000141168	0.0141168
	2	44769577	44769.6
	3	175482932	175483
	4	161114782	161115
	5	168961665	168962
	6	48288658	48288.7
	7	31492437	31492.4
	8	6246607	6246.61
	9	27059730	27059.7
	10	218080025	218080
	11	26109864	26109.9
	12	1657497	1657.5
20250319_K11_d29_II_13b_30.11.21_MPI_TBR2(555)_PCNA(488)_10X_O4	1	95871592	95871.6	348574	956539625	956540	607966	97		0.000159549	0.0159549
	2	86199365	86199.4
	3	149827020	149827
	4	16676057	16676.1
20250319_K11_d29_II_13b_30.11.21_MPI_TBR2(555)_PCNA(488)_10X_O6	1	148535736	148536	1.17191e+06	2375537993	2.37554e+06	1.20363e+06	192		0.000159517	0.0159517
	2	31561102	31561.1
	3	181250792	181251
	4	106995322	106995
	5	246053381	246053
	6	178057870	178058
	7	8546885	8546.89
	8	11640624	11640.6
	9	38414250	38414.2
	10	141934360	141934
	11	78917061	78917.1
20250319_K11_d29_II_13b_30.11.21_MPI_TBR2(555)_PCNA(488)_10X_O5	1	656166510	656167	688607	1440057541	1.44006e+06	751451	91		0.000121099	0.0121099
	2	32440396	32440.4

## Sheet: mutACTB-2
		area ventricles	area ventricles	Summe area ventricles	Area overall size	Area overall size	Area overall size-ventricles	TBR2	DAPI	TBR2/Area overall size-ventricles	TBR2+/100 µm2 Area VZ
20250324_K14_d29_I_7a_30.11.21_MPI_TBR2(555)_PCNA(488)_10X_O1	1	23180158	23180.2	279716	3904171471	3.90417e+06	3.62446e+06	932		0.000257142	0.0257142
	2	13162698	13162.7
	3	74057105	74057.1
	4	35286178	35286.2
	5	11529997	11530
	6	34670101	34670.1
	7	6660505	6660.51
	8	19350177	19350.2
	9	10587761	10587.8
	10	4816086	4816.09
	11	6496472	6496.47
	12	14741993	14742
	13	6820723	6820.72
	14	18356442	18356.4
20250324_K14_d29_I_7a_30.11.21_MPI_TBR2(555)_PCNA(488)_10X_O2	1	41219978	41220	548948	3223058587	3.22306e+06	2.67411e+06	531		0.000198571	0.0198571
	2	9323180	9323.18
	3	109102956	109103
	4	47720264	47720.3
	5	50279943	50279.9
	6	69015950	69015.9
	7	28907963	28908
	8	76004520	76004.5
	9	11722641	11722.6
	10	19973884	19973.9
	11	38143405	38143.4
	12	13517467	13517.5
	13	11983949	11983.9
	14	10032719	10032.7
	15	5361592	5361.59
	16	6637616	6637.62
20250324_K14_d29_I_7a_30.11.21_MPI_TBR2(555)_PCNA(488)_10X_O3	1	78962837	78962.8	506530	2266570460	2.26657e+06	1.76004e+06	1481		0.000841458	0.0841458
	2	47493288	47493.3
	3	6504101	6504.1
	4	201844569	201845
	5	23885882	23885.9
	6	11375501	11375.5
	7	30281263	30281.3
	8	11663512	11663.5
	9	11089397	11089.4
	11	28482622	28482.6
	13	50918909	50918.9
	14	4028346	4028.35
20250324_K14_d29_I_7a_30.11.21_MPI_TBR2(555)_PCNA(488)_10X_O4	1	64571799	64571.8	1.104e+06	3445945161	3.44595e+06	2.34195e+06	737		0.000314695	0.0314695
	2	96691758	96691.8
	3	29989437	29989.4
	4	27900876	27900.9
	5	27853192	27853.2
	6	10719369	10719.4
	7	15316109	15316.1
	8	124943588	124944
	9	145857802	145858
	10	11697845	11697.8
	11	126162392	126162
	12	15541177	15541.2
	13	80660389	80660.4
	14	177806098	177806
	15	59664159	59664.2
	16	48149421	48149.4
	17	40472293	40472.3
20250324_K14_d29_I_7a_30.11.21_MPI_TBR2(555)_PCNA(488)_10X_O5	1	112650647	112651	971322	3308702909	3.3087e+06	2.33738e+06	1013		0.000433391	0.0433391
	2	120007338	120007
	3	268340894	268341
	4	125965934	125966
	5	172785924	172786
	6	67825757	67825.8
	7	36375281	36375.3
	8	67369897	67369.9
20250324_K14_d29_I_7a_30.11.21_MPI_TBR2(555)_PCNA(488)_10X_O6	1	74133399	74133.4	698708	3508937665	3.50894e+06	2.81023e+06	971		0.000345523	0.0345523
	2	98246257	98246.3
	3	14904119	14904.1
	4	7299470	7299.47
	5	318792500	318792
	6	94978947	94978.9
	7	19888053	19888.1
	8	46491924	46491.9
	9	23973620	23973.6
20250324_K14_d29_I_7a_30.11.21_MPI_TBR2(555)_PCNA(488)_10X_O7	1	428769388	428769	494676	1865651096	1.86565e+06	1.37097e+06	970		0.000707526	0.0707526
	2	8527799	8527.8
	3	24812825	24812.8
	4	5616217	5616.22
	5	17490476	17490.5
	6	6462130	6462.13
	7	1625069	1625.07
	8	1372344	1372.34
20250319_K14_d30_III_3a_30.04.18_TBR2(555)_PCNA(488)_10X_O1	1	349869132	349869	410937	909738708	909739	498802	305		0.000611466	0.0611466
	2	11877137	11877.1
	3	4232434	4232.43
	4	9706560	9706.56
	5	3229162	3229.16
	6	25394604	25394.6
	7	6628079	6628.08
20250319_K14_d30_III_3a_30.04.18_TBR2(555)_PCNA(488)_10X_O2	1	366545189	366545	467269	753903502	753904	286634	189		0.000659377	0.0659377
	2	42902271	42902.3
	3	8174949	8174.95
	4	35057295	35057.3
	5	14589404	14589.4
20250319_K14_d30_III_3a_30.04.18_TBR2(555)_PCNA(488)_10X_O3	1	560701186	560701	560701	847345116	847345	286644	203		0.000708196	0.0708196
20250319_K14_d30_III_3a_30.04.18_TBR2(555)_PCNA(488)_10X_O4	1	25983979	25984	72166.9			72166.9	51		0.000706695	0.0706695
	2	14022918	14022.9
	3	24538199	24538.2
	4	7621814	7621.81
20250319_K14_d30_III_3a_30.04.18_TBR2(555)_PCNA(488)_10X_O5	1	326595514	326596	408307	709725207	709725	301418	140		0.000464471	0.0464471
	2	65500683	65500.7
	3	16210661	16210.7

## Sheet: mutACTG1-1
		area ventricles	area ventricles	Summe area ventricles	Area overall size	Area overall size	Area overall size-ventricles	TBR2	DAPI	TBR2/Area overall size-ventricles	TBR2+/100 µm2 Area VZ
20250324_Da2_d30_I_2a_14.05.18_TBR2(555)_PCNA(488)_10X_O1	1	259011992	259012	799581	1257843532	1.25784e+06	458263	398		0.000868498	0.0868498
	2	104132373	104132
	3	69656823	69656.8
	4	82741319	82741.3
	5	21043914	21043.9
	6	59240725	59240.7
	7	198706960	198707
	8	5046877	5046.88
20250324_Da2_d30_I_2a_14.05.18_TBR2(555)_PCNA(488)_10X_O2	1	232936460	232936	599163	1369017881	1.36902e+06	769855	351		0.00045593	0.045593
	2	87811085	87811.1
	3	179505557	179506
	4	98910018	98910
20250324_Da2_d30_I_2a_14.05.18_TBR2(555)_PCNA(488)_10X_O3	1	102579781	102580	1.01106e+06	1847925706	1.84793e+06	836866	325		0.000388354	0.0388354
	2	84698272	84698.3
	3	152329477	152329
	4	43785379	43785.4
	5	247588807	247589
	6	149106037	149106
	7	74139121	74139.1
	8	86372935	86372.9
	9	70459822	70459.8
20250324_Da2_d30_I_2a_14.05.18_TBR2(555)_PCNA(488)_10X_O4	1	362091501	362092	792810	1251570222	1.25157e+06	458760	362		0.000789083	0.0789083
	2	53547252	53547.3
	3	8106284	8106.28
	4	30916414	30916.4
	5	58098215	58098.2
	6	21618029	21618
	7	76569099	76569.1
	8	181863055	181863
20250319_Da2_d29_II_12b_22.11.21_MPI_TBR2(555)_PCNA(488)_10X_O1	1	19861350	19861.3	103591	639250126	639250	535659	243		0.000453646	0.0453646
	2	6105463	6105.46
	3	60140999	60141
	4	17482871	17482.9
20250319_Da2_d29_II_12b_22.11.21_MPI_TBR2(555)_PCNA(488)_10X_O2	1	147330284	147330	572000	1422832164	1.42283e+06	850832	357		0.000419589	0.0419589
	2	48551874	48551.9
	3	9468140	9468.14
	4	62273429	62273.4
	5	22594598	22594.6
	6	199931485	199931
	7	31227314	31227.3
	8	24671714	24671.7
	9	25951554	25951.6
20250319_Da2_d29_II_12b_22.11.21_MPI_TBR2(555)_PCNA(488)_10X_O3	1	33247209	33247.2	1.01851e+06	3144244524	3.14424e+06	2.12573e+06	187		8.79696e-05	0.00879696
	2	34280999	34281
	3	75376999	75377
	4	166054847	166055
	5	30529220	30529.2
	6	45860587	45860.6
	7	84227154	84227.2
	8	107252815	107253
	9	75687898	75687.9
	10	249440854	249441
	11	116551200	116551
20250319_Da2_d29_II_12b_22.11.21_MPI_TBR2(555)_PCNA(488)_10X_O4	1	56061154	56061.2	559192	2048139481	2.04814e+06	1.48895e+06	408		0.000274019	0.0274019
	2	6078759	6078.76
	3	46819990	46820
	4	41950497	41950.5
	5	96649796	96649.8
	6	276138186	276138
	7	35494081	35494.1
20250319_Da2_d29_II_12b_22.11.21_MPI_TBR2(555)_PCNA(488)_10X_O5	1	278453722	278454	1.23197e+06	4229340279	4.22934e+06	2.99737e+06	296		9.87532e-05	0.00987532
	2	296775832	296776
	3	403727284	403727
	4	88852504	88852.5
	5	55921917	55921.9
	6	108238921	108239

## Sheet: mutACTG1-2
		area ventricles	area ventricles	Summe area ventricles	Area overall size	Area overall size	Area overall size-ventricles	TBR2	DAPI	TBR2/Area overall size-ventricles	TBR2+/100 µm2 Area VZ
20250324_Da9_d30_III_1a_06.04.18_TBR2(555)_PCNA(488)_10X_O1	1	100611384	100611	128255	1235592259	1.23559e+06	1.10734e+06	51		4.60564e-05	0.00460564
	2	27643383	27643.4
20250324_Da9_d30_III_1a_06.04.18_TBR2(555)_PCNA(488)_10X_O2	1	135962413	135962	592253	1666865650	1.66687e+06	1.07461e+06	177		0.00016471	0.016471
	2	71663367	71663.4
	3	86523616	86523.6
	4	80961752	80961.8
	5	26058366	26058.4
	6	191083238	191083
20250324_Da9_d30_III_1a_06.04.18_TBR2(555)_PCNA(488)_10X_O3	1	187175055	187175	928036	2933694759	2.93369e+06	2.00566e+06	272		0.000135616	0.0135616
	2	31053744	31053.7
	3	87805363	87805.4
	4	427187824	427188
	5	163565741	163566
	6	31248295	31248.3
20250324_Da9_d30_III_1a_06.04.18_TBR2(555)_PCNA(488)_10X_O4	1	47025985	47026	781375	931558918	931559	150184	166		0.00110531	0.110531
	2	42806903	42806.9
	3	112425578	112426
	4	9201109	9201.11
	5	18913391	18913.4
20250324_Da9_d30_III_1a_06.04.18_TBR2(555)_PCNA(488)_10X_O5	1	551002255	551002				551002	28		5.08165e-05	0.00508165
20250319_Da9_d30_III_3a_30.04.18_TBR2(555)_PCNA(488)_10X_O1	1	13321009	13321	68069.9	442486767	442487	374417	228		0.000608947	0.0608947
	2	43886469	43886.5
	3	10862421	10862.4
20250319_Da9_d30_III_3a_30.04.18_TBR2(555)_PCNA(488)_10X_O2	1	470456308	470456	1.02136e+06	2066902191	2.0669e+06	1.04554e+06	391		0.00037397	0.037397
	2	19983421	19983.4
	3	71924675	71924.7
	4	113466997	113467
	5	345531793	345532
