# Supplementary material for: Cerebral organoids expressing mutant actin genes reveal cellular mechanism underlying microcephaly
Source: EMBO Rep. 2025 Dec 10;27(2):387–415. doi: 10.1038/s44319-025-00647-7 (PMC12852704; doi:10.1038/s44319-025-00647-7)
Supplement: Supplementary file 12 — Source data Fig. 5 [file 44319_2025_647_MOESM12_ESM.zip › Figure 5/5B,C/Number_astral_microtubules.xlsx]

## Sheet: Sheet1
	c1 SC102A-1		c2 CRTDi011-A		mutACTB-1		mutACTB-2		mutACTG1-1		mutACTG1-2
Metaphase N.	Apical+basal	Central	Apical+basal	Central	Apical+basal	Central	Apical+basal	Central	Apical+basal	Central	Apical+basal	Central
1	7	6	7	6	8	5	6	5	5	7	10	7
2	11	8	7	6	8	7	9	6	5	9	10	7
3	5	5	6	9	9	11	6	5	8	5	5	6
4	10	9	9	8	6	9	12	11	8	6	8	6
5	7	6	10	8	5	5	9	9	6	11	11	7
6	4	4	8	6	8	10	7	4	6	7	12	10
7	12	11	15	8	6	5	6	5	7	6	8	10
8	8	6	10	8	6	7	5	5	14	8	9	6
9	8	9	12	10	6	7	8	9	6	6	13	5
10	6	5	7	8	6	4	8	8	5	4	3	4
11	8	5	6	8					7	6	4	10
12	5	6	10	4					3	7	7	4
13			10	9					7	9
14			7	4					7	4
15			6	7					8	8
16			6	4
17			7	4
18			8	6
