# Supplementary material for: Cerebral organoids expressing mutant actin genes reveal cellular mechanism underlying microcephaly
Source: EMBO Rep. 2025 Dec 10;27(2):387–415. doi: 10.1038/s44319-025-00647-7 (PMC12852704; doi:10.1038/s44319-025-00647-7)
Supplement: Supplementary file 13 — Source data Fig. 6 A, B [file 44319_2025_647_MOESM13_ESM.zip]

Archive with 25 entries (22 files):
- Figure 6A_B/
- Figure 6A_B/6A/
- Figure 6A_B/.DS_Store
- __MACOSX/Figure 6A_B/._.DS_Store
- Figure 6A_B/6B/
- Figure 6A_B/6A/.DS_Store
- __MACOSX/Figure 6A_B/6A/._.DS_Store
- Figure 6A_B/6A/mutACTB-1.tif
- __MACOSX/Figure 6A_B/6A/._mutACTB-1.tif
- Figure 6A_B/6A/mutACTG1-1.mrc
- __MACOSX/Figure 6A_B/6A/._mutACTG1-1.mrc
- Figure 6A_B/6A/c2 CRTDi011-A.tif
- __MACOSX/Figure 6A_B/6A/._c2 CRTDi011-A.tif
- Figure 6A_B/6A/mutACTB-2.mrc
- __MACOSX/Figure 6A_B/6A/._mutACTB-2.mrc
- Figure 6A_B/6B/.DS_Store
- __MACOSX/Figure 6A_B/6B/._.DS_Store
- Figure 6A_B/6B/c2 CRTDi011-A.mrc
- __MACOSX/Figure 6A_B/6B/._c2 CRTDi011-A.mrc
- Figure 6A_B/6B/mutACTG1-2.tif
- __MACOSX/Figure 6A_B/6B/._mutACTG1-2.tif
- Figure 6A_B/6B/mutACTB-1.mrc
- __MACOSX/Figure 6A_B/6B/._mutACTB-1.mrc
- Figure 6A_B/6B/mutACTG1-1.mrc
- __MACOSX/Figure 6A_B/6B/._mutACTG1-1.mrc
