# Supplementary material for: Cerebral organoids expressing mutant actin genes reveal cellular mechanism underlying microcephaly
Source: EMBO Rep. 2025 Dec 10;27(2):387–415. doi: 10.1038/s44319-025-00647-7 (PMC12852704; doi:10.1038/s44319-025-00647-7)
Supplement: Supplementary file 14 — Source data Fig. 6 C, D [file 44319_2025_647_MOESM14_ESM.zip]

Archive with 19 entries (16 files):
- Figure 6C_D/
- Figure 6C_D/.DS_Store
- __MACOSX/Figure 6C_D/._.DS_Store
- Figure 6C_D/6D/
- Figure 6C_D/6C/
- Figure 6C_D/6D/.DS_Store
- __MACOSX/Figure 6C_D/6D/._.DS_Store
- Figure 6C_D/6D/c2 CRTDi011-A.mrc
- __MACOSX/Figure 6C_D/6D/._c2 CRTDi011-A.mrc
- Figure 6C_D/6D/mutACTG1-1.mrc
- __MACOSX/Figure 6C_D/6D/._mutACTG1-1.mrc
- Figure 6C_D/6D/mutACTB-2.mrc
- __MACOSX/Figure 6C_D/6D/._mutACTB-2.mrc
- Figure 6C_D/6C/.DS_Store
- __MACOSX/Figure 6C_D/6C/._.DS_Store
- Figure 6C_D/6C/c2 CRTDi011-A.mrc
- __MACOSX/Figure 6C_D/6C/._c2 CRTDi011-A.mrc
- Figure 6C_D/6C/mutACTG1-1.mrc
- __MACOSX/Figure 6C_D/6C/._mutACTG1-1.mrc
