# Supplementary material for: Cerebral organoids expressing mutant actin genes reveal cellular mechanism underlying microcephaly
Source: EMBO Rep. 2025 Dec 10;27(2):387–415. doi: 10.1038/s44319-025-00647-7 (PMC12852704; doi:10.1038/s44319-025-00647-7)
Supplement: Supplementary file 15 — Source data Fig. 6 replicate 1 [file 44319_2025_647_MOESM15_ESM.zip]

Archive with 7 entries (6 files):
- Figure 6_replicate 1/
- Figure 6_replicate 1/mutACTB_organoid-1.mrc
- __MACOSX/Figure 6_replicate 1/._mutACTB_organoid-1.mrc
- Figure 6_replicate 1/mutACTG1_organoid-1-1.mrc
- __MACOSX/Figure 6_replicate 1/._mutACTG1_organoid-1-1.mrc
- Figure 6_replicate 1/mutACTG1_organoid-1-2.mrc
- __MACOSX/Figure 6_replicate 1/._mutACTG1_organoid-1-2.mrc
