# Supplementary material for: Cerebral organoids expressing mutant actin genes reveal cellular mechanism underlying microcephaly
Source: EMBO Rep. 2025 Dec 10;27(2):387–415. doi: 10.1038/s44319-025-00647-7 (PMC12852704; doi:10.1038/s44319-025-00647-7)
Supplement: Supplementary file 16 — Source data Fig. 6 replicate 2 [file 44319_2025_647_MOESM16_ESM.zip]

Archive with 15 entries (14 files):
- Figure 6_replicate 2/
- Figure 6_replicate 2/mutACTB_organoid-2-2.mrc
- __MACOSX/Figure 6_replicate 2/._mutACTB_organoid-2-2.mrc
- Figure 6_replicate 2/mutACTB_organoid-2-3.mrc
- __MACOSX/Figure 6_replicate 2/._mutACTB_organoid-2-3.mrc
- Figure 6_replicate 2/mutACTB_organoid-2-1.tif
- __MACOSX/Figure 6_replicate 2/._mutACTB_organoid-2-1.tif
- Figure 6_replicate 2/mutACTG1_organoid-2-1.mrc
- __MACOSX/Figure 6_replicate 2/._mutACTG1_organoid-2-1.mrc
- Figure 6_replicate 2/mutACTG1_organoid-2-2.mrc
- __MACOSX/Figure 6_replicate 2/._mutACTG1_organoid-2-2.mrc
- Figure 6_replicate 2/mutACTG1_organoid-2-3.mrc
- __MACOSX/Figure 6_replicate 2/._mutACTG1_organoid-2-3.mrc
- Figure 6_replicate 2/mutACTG1_organoid-2-4.mrc
- __MACOSX/Figure 6_replicate 2/._mutACTG1_organoid-2-4.mrc
