# Supplementary material for: Cerebral organoids expressing mutant actin genes reveal cellular mechanism underlying microcephaly
Source: EMBO Rep. 2025 Dec 10;27(2):387–415. doi: 10.1038/s44319-025-00647-7 (PMC12852704; doi:10.1038/s44319-025-00647-7)
Supplement: Supplementary file 17 — Source data Fig. 6 replicate 3 [file 44319_2025_647_MOESM17_ESM.zip]

Archive with 9 entries (8 files):
- Figure 6_replicate 3/
- Figure 6_replicate 3/mutACTB_organoid-3-2.mrc
- __MACOSX/Figure 6_replicate 3/._mutACTB_organoid-3-2.mrc
- Figure 6_replicate 3/mutACTB_organoid-3-1.mrc
- __MACOSX/Figure 6_replicate 3/._mutACTB_organoid-3-1.mrc
- Figure 6_replicate 3/mutACTG1_organoid-3-2.mrc
- __MACOSX/Figure 6_replicate 3/._mutACTG1_organoid-3-2.mrc
- Figure 6_replicate 3/mutACTG1_organoid-3-1.mrc
- __MACOSX/Figure 6_replicate 3/._mutACTG1_organoid-3-1.mrc
