# Supplementary material for: Cerebral organoids expressing mutant actin genes reveal cellular mechanism underlying microcephaly
Source: EMBO Rep. 2025 Dec 10;27(2):387–415. doi: 10.1038/s44319-025-00647-7 (PMC12852704; doi:10.1038/s44319-025-00647-7)
Supplement: Supplementary file 18 — Source data Fig. 6 replicate 4 [file 44319_2025_647_MOESM18_ESM.zip]

Archive with 15 entries (14 files):
- Figure 6_replicate 4/
- Figure 6_replicate 4/.DS_Store
- __MACOSX/Figure 6_replicate 4/._.DS_Store
- Figure 6_replicate 4/mutACTG1_organoid-4-6.mrc
- __MACOSX/Figure 6_replicate 4/._mutACTG1_organoid-4-6.mrc
- Figure 6_replicate 4/mutACTG1_organoid-4-4.mrc
- __MACOSX/Figure 6_replicate 4/._mutACTG1_organoid-4-4.mrc
- Figure 6_replicate 4/mutACTG1_organoid-4-5.mrc
- __MACOSX/Figure 6_replicate 4/._mutACTG1_organoid-4-5.mrc
- Figure 6_replicate 4/mutACTG1_organoid-4-1.mrc
- __MACOSX/Figure 6_replicate 4/._mutACTG1_organoid-4-1.mrc
- Figure 6_replicate 4/mutACTG1_organoid-4-2.mrc
- __MACOSX/Figure 6_replicate 4/._mutACTG1_organoid-4-2.mrc
- Figure 6_replicate 4/mutACTG1_organoid-4-3.mrc
- __MACOSX/Figure 6_replicate 4/._mutACTG1_organoid-4-3.mrc
