# Supplementary material for: Cerebral organoids expressing mutant actin genes reveal cellular mechanism underlying microcephaly
Source: EMBO Rep. 2025 Dec 10;27(2):387–415. doi: 10.1038/s44319-025-00647-7 (PMC12852704; doi:10.1038/s44319-025-00647-7)
Supplement: Supplementary file 19 — Source data Fig. 7 [file 44319_2025_647_MOESM19_ESM.zip]

Archive with 31 entries (24 files):
- Figure 7/
- Figure 7/.DS_Store
- __MACOSX/Figure 7/._.DS_Store
- Figure 7/7J/
- Figure 7/7B/
- Figure 7/7C,D,E,F,G/
- Figure 7/7I/
- Figure 7/7A/
- Figure 7/7H/
- Figure 7/7J/NumberVentricles_Organoids_CRTDi011-A-mutACTB.xlsx
- __MACOSX/Figure 7/7J/._NumberVentricles_Organoids_CRTDi011-A-mutACTB.xlsx
- Figure 7/7B/.DS_Store
- __MACOSX/Figure 7/7B/._.DS_Store
- Figure 7/7B/AreaOrganoids_CRTDi011-AΓÇômutACTB.xlsx
- __MACOSX/Figure 7/7B/._AreaOrganoids_CRTDi011-AΓÇômutACTB.xlsx
- Figure 7/7C,D,E,F,G/Organoids_Area_Perimeter_Diameter_CellsDapi_CRTDi011-A-mutACTB.xlsx
- __MACOSX/Figure 7/7C,D,E,F,G/._Organoids_Area_Perimeter_Diameter_CellsDapi_CRTDi011-A-mutACTB.xlsx
- Figure 7/7I/Distribution_individual_cleavage_plane_angles_CRTDi011-A-mutACTB.xlsx
- __MACOSX/Figure 7/7I/._Distribution_individual_cleavage_plane_angles_CRTDi011-A-mutACTB.xlsx
- Figure 7/7A/CRTDi011-AΓÇômutACTB-2_d29_DAPI.tif
- __MACOSX/Figure 7/7A/._CRTDi011-AΓÇômutACTB-2_d29_DAPI.tif
- Figure 7/7A/.DS_Store
- __MACOSX/Figure 7/7A/._.DS_Store
- Figure 7/7A/c2_CRTDi011-A_d29_brightfield.tif
- __MACOSX/Figure 7/7A/._c2_CRTDi011-A_d29_brightfield.tif
- Figure 7/7A/c2_CRTDi011-A_d29_DAPI.tif
- __MACOSX/Figure 7/7A/._c2_CRTDi011-A_d29_DAPI.tif
- Figure 7/7A/CRTDi011-AΓÇômutACTB-2_d29_brightfield.tif
- __MACOSX/Figure 7/7A/._CRTDi011-AΓÇômutACTB-2_d29_brightfield.tif
- Figure 7/7H/Individual_cleavage_angles_CRTDi011-A-mutACTB.xlsx
- __MACOSX/Figure 7/7H/._Individual_cleavage_angles_CRTDi011-A-mutACTB.xlsx
