# Supplementary material for: Cerebral organoids expressing mutant actin genes reveal cellular mechanism underlying microcephaly
Source: EMBO Rep. 2025 Dec 10;27(2):387–415. doi: 10.1038/s44319-025-00647-7 (PMC12852704; doi:10.1038/s44319-025-00647-7)
Supplement: Supplementary file 19 — Source data Fig. 7 [file 44319_2025_647_MOESM19_ESM.zip › Figure 7/7J/NumberVentricles_Organoids_CRTDi011-A-mutACTB.xlsx]

## Sheet: c2 CRTDi011-A
		Number Ventricles
Batch 1	C1-20220207_52555♯9_MPI_overview_d29_I_3011.21_8a_Caspase(488)_ZO1(555)_SOX2(647)_O1_Stitch	14
	C1-20220207_52555♯9_MPI_overview_d29_I_3011.21_8a_Caspase(488)_ZO1(555)_SOX2(647)_O2_Stitch	10
	C1-20220209_52555♯9_MPI_overview_d29_I_3011.21_3a_PanCad(488)_ki-67(555)_SOX2(647)_O1_Stitch	11
	C1-20220209_52555♯9_MPI_overview_d29_I_3011.21_3a_PanCad(488)_ki-67(555)_SOX2(647)_O2_Stitch	3
Batch 2	C1-20220215_52555♯9_overview_d31_I_0111.21_KGE_6a_Ctip(488)_Nestin(555)_SOX2(647)_O1_Stitch	15
	C1-20220215_52555♯9_overview_d31_I_0111.21_KGE_6a_Ctip(488)_Nestin(555)_SOX2(647)_O2_Stitch	5
	C1-20220215_52555♯9_overview_d31_I_0111.21_KGE_6a_Ctip(488)_Nestin(555)_SOX2(647)_O3_Stitch	5
	C1-20220215_52555♯9_overview_d31_I_0111.21_KGE_6a_Ctip(488)_Nestin(555)_SOX2(647)_O4_Stitch	7
	C1-20220215_52555♯9_overview_d31_I_0111.21_KGE_6a_Ctip(488)_Nestin(555)_SOX2(647)_O5_Stitch	6
	C1-20220401_52555♯9_overview_d30_I_0111.21_10a_ACTB(488)_TUBB(555)_ACTG1(647)_O1_Stitch	7
	C1-20220401_52555♯9_overview_d30_I_0111.21_10a_ACTB(488)_TUBB(555)_ACTG1(647)_O2_Stitch	14
	C1-20220401_52555♯9_overview_d30_I_0111.21_10a_ACTB(488)_TUBB(555)_ACTG1(647)_O3_Stitch	8
	C1-20220401_52555♯9_overview_d30_I_0111.21_10a_ACTB(488)_TUBB(555)_ACTG1(647)_O4_Stitch	8
Batch 3	C1-20220401_52555♯9_overview_d30_I_2601.22_10a_ACTB(488)_TUBB(555)_ACTG1(647)_O1_Stitch	6
	C1-20220401_52555♯9_overview_d30_I_2601.22_10a_ACTB(488)_TUBB(555)_ACTG1(647)_O2_Stitch	2
	C1-20220401_52555♯9_overview_d30_I_2601.22_10a_ACTB(488)_TUBB(555)_ACTG1(647)_O3_Stitch	10
	C1-20220401_52555♯9_overview_d30_I_2601.22_10a_ACTB(488)_TUBB(555)_ACTG1(647)_O4_Stitch	16
	C1-20220103_52555♯9_MPI_overview_d29_I_2211.21_1a_pH3(488)_ZO1(555)_SOX(647)_O1_Stitch	6
	C1-20220104_52555♯9_MPI_overview_d29_I_2211.21_1a_pH3(488)_ZO1(555)_SOX(647)_O2_Stitch	12
	C1-20220104_52555♯9_MPI_overview_d29_I_2211.21_1a_pH3(488)_ZO1(555)_SOX(647)_O3_Stitch	4
	C1-20220104_52555♯9_MPI_overview_d29_I_2211.21_1a_pH3(488)_ZO1(555)_SOX(647)_O4_Stitch	4
	C1-20220104_52555♯9_MPI_overview_d29_I_2211.21_1a_pH3(488)_ZO1(555)_SOX(647)_O5_Stitch	8
	SUM	181
	Ventricle/Organoid	8.22727

## Sheet: CRTDi011-A-mutACTB-1
		Number Ventricles
Batch 1	C1-20220502_G04het_overview_d30_I_271.22_1a_Caspase(488)_ZO1(555)_SOX2(647)_O1_Stitch	6
	C1-20220502_G04het_overview_d30_I_271.22_1a_Caspase(488)_ZO1(555)_SOX2(647)_O2_Stitch	8
	C1-20220502_G04het_overview_d30_I_271.22_1a_Caspase(488)_ZO1(555)_SOX2(647)_O3_Stitch	7
	C1-20220428_G04het_overview_d30_I_271.22_1a_Ctip(488)_Nestin(555)_SOX2(647)_O2_Stitch	6
	C1-20220428_G04het_overview_d30_I_271.22_1a_Ctip(488)_Nestin(555)_SOX2(647)_O3_Stitch	11
	20220422_G04het_overview_d29_I_27.1.22_2a_PanCad(488)_ki67(555)_SOX2(647)_O1	8
	20220422_G04het_overview_d29_I_27.1.22_2a_PanCad(488)_ki67(555)_SOX2(647)_O2	4
	20220516_G04het_overview_d29_I_271.22_5a_PanCad(488)_ki67(555)_SOX2(647)_O1_Stitch	2
	20220427_G04het_overview_d29_I_271.22_4a_Tuj(488)_NeuN(555)_SOX2(647)_O1_Stitch	6
	20220427_G04het_overview_d29_I_271.22_4a_Tuj(488)_NeuN(555)_SOX2(647)_O2_Stitch	8
	SUM	66
	Ventricle/Organoid	6.6

## Sheet: CRTDi011-A-mutACTB-2
		Number Ventricles
Batch 1	20220321_G11het_overview_d30_I_2601.22_3a_Caspase(488)_ZO1(555)_SOX2(647)_O1_Stitch	14
	20220321_G11het_overview_d30_I_2601.22_3a_Caspase(488)_ZO1(555)_SOX2(647)_O2_Stitch	12
	20220428_G11het_overview_d30_I_271.22_1a_Ctip(488)_Nestin(555)_SOX2(647)_O1_Stitch	3
	20220428_G11het_overview_d30_I_271.22_1a_Ctip(488)_Nestin(555)_SOX2(647)_O2_Stitch	5
	20220406_G11het_overview_d30_I_261.22_10a_ACTB(488)_TUBB(555)_ACTG1(647)_O1_Stitch	5
	20220406_G11het_overview_d30_I_261.22_10a_ACTB(488)_TUBB(555)_ACTG1(647)_O3_Stitch	3
	20220310_G11het_overview_d30_I_2601.22_2a_PanCadherin(488)_ki67(555)_SOX2(647)_O1_Stitch	6
	20220310_G11het_overview_d30_I_2601.22_2a_PanCadherin(488)_ki67(555)_SOX2(647)_O2_Stitch	6
	20220310_G11het_overview_d30_I_2601.22_2a_PanCadherin(488)_ki67(555)_SOX2(647)_O3_Stitch	10
	20220516_G11het_overview_d30_I_261.22_5a_PanCad(488)_ki67(555)_SOX2(647)_O1_Stitch	6
	SUM	64
	Ventricle/Organoid	9.14286
