# Supplementary material for: Cerebral organoids expressing mutant actin genes reveal cellular mechanism underlying microcephaly
Source: EMBO Rep. 2025 Dec 10;27(2):387–415. doi: 10.1038/s44319-025-00647-7 (PMC12852704; doi:10.1038/s44319-025-00647-7)
Supplement: Supplementary file 19 — Source data Fig. 7 [file 44319_2025_647_MOESM19_ESM.zip › Figure 7/7B/AreaOrganoids_CRTDi011-AΓÇômutACTB.xlsx]

## Sheet: c2 CRTDi011-A
d30
	Nr.	Area
2021-05-20	1	4.22916e+06
d29	2	3.28503e+06
	3	3.92513e+06
	4	3.75239e+06
2021-06-15	1	4.88846e+06
d30	2	5.43115e+06
	3	5.65604e+06
	4	5.41933e+06
2021-06-14	1	6.06733e+06
d30	2	5.01285e+06
	3	4.78885e+06
	4	4.14717e+06
2021-11-01	1	5.12305e+06
d30	2	7.09609e+06
	3	4.93422e+06
	4	5.45507e+06
2021-11-22	1	4.86163e+06
d29	2	4.71594e+06
	3	4.07405e+06
	4	4.05555e+06
	5	5.07737e+06
2021-11-30	1	3.56361e+06
d29	2	3.26404e+06
	3	3.91189e+06
	4	3.7967e+06
	5	3.90902e+06
2022-01-26	1	3.90788e+06
d29	2	3.87449e+06
	3	4.556e+06
	4	4.2548e+06
	5	3.93835e+06
d30	2	5.808e+06
	3	4.39839e+06
	4	4.72279e+06
	5	4.85953e+06
	6	3.87918e+06
	7	4.17967e+06
	8	4.07242e+06
	9	4.53235e+06
2022-04-05	1	4.67416e+06
d29	2	4.50162e+06
	3	4.93781e+06
	4	5.84172e+06
	5	4.69878e+06
	6	3.47888e+06
	7	4.87617e+06
	8	5.13279e+06
	9	4.63277e+06
	10	4.80749e+06
	11	3.69606e+06
	12	4.85258e+06
	13	4.87327e+06
	14	5.0112e+06

## Sheet: CRTDi011-A–mutACTB-1
d30
	Nr.	Area
2022-01-26	1	3.38743e+06
d29	2	3.38638e+06
	3	3.50675e+06
	4	3.35873e+06
	5	3.72363e+06
d30	1	3.4069e+06
	2	4.13726e+06
	3	3.47205e+06
	4	2.67738e+06
	5	3.66688e+06
	6	3.80025e+06
	7	3.57905e+06
	8	2.80447e+06
	9	4.01428e+06

## Sheet: CRTDi011-A–mutACTB-2
d30
	Nr.	Area
2022-01-27	1	4.55697e+06
d28	2	4.05425e+06
	3	3.91157e+06
	4	3.95742e+06
	5	3.84829e+06
d29	1	4.86151e+06
	2	3.11859e+06
	3	4.59951e+06
	4	5.24195e+06
	5	4.89625e+06
	6	5.50638e+06
