# Supplementary material for: Cerebral organoids expressing mutant actin genes reveal cellular mechanism underlying microcephaly
Source: EMBO Rep. 2025 Dec 10;27(2):387–415. doi: 10.1038/s44319-025-00647-7 (PMC12852704; doi:10.1038/s44319-025-00647-7)
Supplement: Supplementary file 19 — Source data Fig. 7 [file 44319_2025_647_MOESM19_ESM.zip › Figure 7/7C,D,E,F,G/Organoids_Area_Perimeter_Diameter_CellsDapi_CRTDi011-A-mutACTB.xlsx]

## Sheet: c2 CRTDi011-A
		Perimeter		Area			Diameter VZ				mean diameter VZ	Cells DAPI	Cells/Area	Cells/Area VZ
Organoid		VZ	apical surface	VZ	Lumen	VZ-Lumen
O1	20220103_52555♯9_MPI_stack_d29_I_2211.21_1a_pH3(488)_ZO1(555)_SOX(647)_O1_1_Stitch	1560.3	699.826	172933	6057.81	166876	116.058	114.518	164.112	169.795	141.121	2002	0.011997	1.1997
	20220103_52555♯9_MPI_stack_d29_I_2211.21_1a_pH3(488)_ZO1(555)_SOX(647)_O1_3_Stitch	1528.54	774.685	141295	4489.47	136806	121.06	120.68	131.431	122.47	123.91	1494	0.0109206	1.09206
	20220103_52555♯9_MPI_stack_d29_I_2211.21_1a_pH3(488)_ZO1(555)_SOX(647)_O1_4_Stitch	1388.14	480.225	143612	7614.14	135998	205.371	182.311	112.667	131.424	157.943	2031	0.014934	1.4934
	20220103_52555♯9_MPI_stack_d29_I_2211.21_1a_pH3(488)_ZO1(555)_SOX(647)_O1_5_Stitch	1682.29	895.805	200379	34261	166118	203.023	140.154	110.902	136.085	147.541	2329	0.0140202	1.40202
		1539.82	712.635	164555	13105.6	151449					142.629	1964	0.0129679	1.29679
O2	20220104_52555♯9_MPI_stack_d29_I_2211.21_1a_pH3(488)_ZO1(555)_SOX(647)_O2_2_Stitch	1658.32	715.651	172564	7791.42	164772	166.169	125.632	147.246	144.886	145.983	2157	0.0130908	1.30908
	20220104_52555♯9_MPI_stack_d29_I_2211.21_1a_pH3(488)_ZO1(555)_SOX(647)_O2_3_Stitch	1589.63	715.48	186976	25523.6	161453	167.403	135.15	125.893	149.119	144.391	1993	0.0123442	1.23442
	20220104_52555♯9_MPI_stack_d29_I_2211.21_1a_pH3(488)_ZO1(555)_SOX(647)_O2_5_Stitch	1372.79	525.573	145369	17094.9	128274	131.541	145.044	151.271	130.176	139.508	1716	0.0133776	1.33776
		1540.24	652.235	168303	16803.3	151500					143.294	1955.33	0.0129375	1.29375
O3	20220104_52555♯9_MPI_stack_d29_I_2211.21_1a_pH3(488)_ZO1(555)_SOX(647)_O3_1_Stitch	1301.24	480.252	125845	8953.78	116892	135.865	153.304	123.239	111.91	131.079	1227	0.0104969	1.04969
	20220104_52555♯9_MPI_stack_d29_I_2211.21_1a_pH3(488)_ZO1(555)_SOX(647)_O3_2_Stitch	1193.55	418.153	106139	7195	98944	101.517	114.37	136.193	120.941	118.255	1113	0.0112488	1.12488
	20220104_52555♯9_MPI_stack_d29_I_2211.21_1a_pH3(488)_ZO1(555)_SOX(647)_O3_3_Stitch	2263.05	1489.15	296694	55201.8	241492	152.095	146.977	129.522	123.119	137.928	2444	0.0101204	1.01204
	20220104_52555♯9_MPI_stack_d29_I_2211.21_1a_pH3(488)_ZO1(555)_SOX(647)_O3_4_Stitch	1165.33	523.793	100890	13316.1	87574.1	91.945	93.398	116.277	113.723	103.836	906	0.0103455	1.03455
		1480.79	727.837	157392	21166.7	136225					122.775	1422.5	0.0105529	1.05529
O4	20220104_52555♯9_MPI_stack_d29_I_2211.21_1a_pH3(488)_ZO1(555)_SOX(647)_O4_1_Stitch	1955.56	839.953	253011	26172.9	226839	107.112	155.081	207.85	305.16	193.801	2968	0.0130842	1.30842
	20220104_52555♯9_MPI_stack_d29_I_2211.21_1a_pH3(488)_ZO1(555)_SOX(647)_O4_3_Stitch	839.132	132.729	53718.8	844.954	52873.8	123.832	83.035	145.188	98.078	112.533	704	0.0133147	1.33147
		1397.35	486.341	153365	13508.9	139856					153.167	1836	0.0131995	1.31995
O5	20220104_52555♯9_MPI_stack_d29_I_2211.21_1a_pH3(488)_ZO1(555)_SOX(647)_O5_1_Stitch	1721.36	1004.82	180009	37937	142072	86.922	93.288	118.678	173.069	117.989	1463	0.0102976	1.02976
	20220104_52555♯9_MPI_stack_d29_I_2211.21_1a_pH3(488)_ZO1(555)_SOX(647)_O5_4_Stitch	1229.9	670.902	107158	18344.6	88813.3	78.347	124.455	87.796	95.476	96.5185	851	0.0095819	0.95819
	20220104_52555♯9_MPI_stack_d29_I_2211.21_1a_pH3(488)_ZO1(555)_SOX(647)_O5_5_Stitch	697.627	182.634	36614.1	2068.23	34545.9	76.686	79.295	91.537	88.522	84.01	432	0.0125051	1.25051
		1216.3	619.453	107927	19449.9	88477.1					99.5059	915.333	0.0107949	1.07949
O1	20220103_52555♯9_stack_d31_I_0111.21_1a_pH3(488)_ZO1(555)_SOX(647)_O3_1_Stitch	816.65	194.373	49752.8	1479.8	48273	105.287	82.032	102.076	102.382	97.9442	513	0.0106271	1.06271
	20220103_52555♯9_stack_d31_I_0111.21_1a_pH3(488)_ZO1(555)_SOX(647)_O3_3	399.496	101.194	10241	733.416	9507.61	39.839	29.496	40.769	44.926	38.7575	116	0.0122008	1.22008
		608.073	147.784	29996.9	1106.61	28890.3					68.3509	314.5	0.0114139	1.14139
O2	20220103_52555♯9_stack_d31_I_0111.21_1a_pH3(488)_ZO1(555)_SOX(647)_O4_1_Stitch	940.456	246.737	63823.9	2784.07	61039.8	89.581	97.989	101.248	136.829	106.412	667	0.0109273	1.09273
	20220103_52555♯9_stack_d31_I_0111.21_1a_pH3(488)_ZO1(555)_SOX(647)_O4_2_Stitch	1094.44	384.748	86053.8	10217.9	75835.9	134.242	81.516	98.805	89.03	100.898	831	0.0109579	1.09579
	20220103_52555♯9_stack_d31_I_0111.21_1a_pH3(488)_ZO1(555)_SOX(647)_O4_3_Stitch	1160.36	374.642	100936	10054.4	90882.1	140.307	114.64	151.428	94.301	125.169	995	0.0109483	1.09483
	20220103_52555♯9_stack_d31_I_0111.21_1a_pH3(488)_ZO1(555)_SOX(647)_O4_6_Stitch	1113.38	433.733	81368.7	12024.3	69344.4	95.164	61.856	107.281	85.511	87.453	744	0.0107291	1.07291
	20220120_52555♯9_KGE_stack_d31_I_0111.21_4a_PanCad(488)_ki-67(555)_SOX2(647)_O4_1_Stitch	448.36	58.752	15070.4	223.336	14847.1	60.122	50.604	53.232	77.177	60.2837	170	0.0114501	1.14501
	20220120_52555♯9_KGE_stack_d31_I_0111.21_4a_PanCad(488)_ki-67(555)_SOX2(647)_O4_4_Stitch	660.657	239.036	31601.7	1301.88	30299.8	86.647	77.088	29.088	71.213	66.009	373	0.0123103	1.23103
	20220120_52555♯9_KGE_stack_d31_I_0111.21_4a_PanCad(488)_ki-67(555)_SOX2(647)_O4_5_Stitch	1013.42	322.171	77509.4	5521.9	71987.5	103.875	95.274	87.96	114.925	100.508	787	0.0109325	1.09325
		918.723	294.26	65194.9	6018.26	59176.6					92.3905	652.429	0.0111793	1.11793
O3	20220103_52555♯9_stack_d31_I_0111.21_1a_pH3(488)_ZO1(555)_SOX(647)_O5_1_Stitch	732.85	151.284	41593.4	1739.45	39854	81.652	105.354	91.949	76.427	88.8455	488	0.0122447	1.22447
	20220103_52555♯9_stack_d31_I_0111.21_1a_pH3(488)_ZO1(555)_SOX(647)_O5_2_Stitch	1124.78	205.539	91128.7	1165.59	89963.1	137.183	126.875	205.423	108.893	144.594	1045	0.0116159	1.16159
	20220103_52555♯9_stack_d31_I_0111.21_1a_pH3(488)_ZO1(555)_SOX(647)_O5_4_Stitch	1477.09	585.021	162357	18529.1	143828	195.575	152.083	154.979	115.129	154.442	1671	0.011618	1.1618
	20220103_52555♯9_stack_d31_I_0111.21_1a_pH3(488)_ZO1(555)_SOX(647)_O5_5_Stitch	1440.92	670.902	151162	18467.8	132694	112.008	105.895	132.247	157.52	126.917	1317	0.00992506	0.992506
	20220103_52555♯9_stack_d31_I_0111.21_1a_pH3(488)_ZO1(555)_SOX(647)_O5_6_Stitch	2186.53	1285.68	333216	93557.2	239658	133.31	119.552	181.351	147.372	145.396	1318	0.00549949	0.549949
	20220103_52555♯9_stack_d31_I_0111.21_1a_pH3(488)_ZO1(555)_SOX(647)_O5_7_Stitch	1319.82	478.481	131596	11465	120131	140.64	112.461	165.081	110.573	132.189	1360	0.011321	1.1321
	20220103_52555♯9_stack_d31_I_0111.21_1a_pH3(488)_ZO1(555)_SOX(647)_O5_8_Stitch	1252.3	446.14	115437	13105.6	102331	126.036	124.75	106.24	109.318	116.586	1442	0.0140915	1.40915
	20220103_52555♯9_stack_d31_I_0111.21_1a_pH3(488)_ZO1(555)_SOX(647)_O5_9_Stitch	1168.86	390.481	104237	8430.4	95806.4	155.621	100.383	129.411	90.251	118.917	1172	0.012233	1.2233
	20220103_52555♯9_stack_d31_I_0111.21_1a_pH3(488)_ZO1(555)_SOX(647)_O5_10_Stitch	453.649	43.029	16064.6	134.024	15930.6	67.264	64.621	58.766	71.866	65.6292	204	0.0128056	1.28056
	20220120_52555♯9_KGE_stack_d31_I_0111.21_4a_PanCad(488)_ki-67(555)_SOX2(647)_O3_2_Stitch	981.972	260.861	74412.2	4353.07	70059.2	132.05	95.745	132.778	95.184	113.939	915	0.0130604	1.30604
	20220120_52555♯9_KGE_stack_d31_I_0111.21_4a_PanCad(488)_ki-67(555)_SOX2(647)_O3_3_Stitch	594.818	155.766	26660.5	1407.36	25253.1	72.945	59.001	79.294	63.393	68.6583	362	0.0143349	1.43349
	20220120_52555♯9_KGE_stack_d31_I_0111.21_4a_PanCad(488)_ki-67(555)_SOX2(647)_O3_5_Stitch	1376.63	546.395	132704	6562.53	126141	185.079	98.568	103.391	158.709	136.437	1343	0.0106468	1.06468
	20220120_52555♯9_KGE_stack_d31_I_0111.21_4a_PanCad(488)_ki-67(555)_SOX2(647)_O3_7_Stitch	663.238	90.131	34193.1	579.396	33613.7	111.777	79.353	75.295	90.423	89.212	429	0.0127627	1.27627
		1136.42	408.439	108828	13807.4	95020.3					115.52	1005.08	0.0117045	1.17045
O4	20211229_52555♯9_stack_d31_I_0111.21_1a_pH3(488)_ZO1(555)_SOX(647)_O1_1_Stitch	1242.65	435.991	116521	4210.27	112310	114.166	155.853	152.077	128.562	137.665	1156	0.0102929	1.02929
		1242.65	435.991	116521	4210.27	112310					137.665	1156	0.0102929	1.02929
O5	20211229_52555♯9_stack_d31_I_0111.21_1a_pH3(488)_ZO1(555)_SOX(647)_O2_1_Stitch	1601.84	875.06	188111	44910.3	143200	132.147	109.156	126.083	117.423	121.202	1229	0.00858238	0.858238
	20211229_52555♯9_stack_d31_I_0111.21_1a_pH3(488)_ZO1(555)_SOX(647)_O2_3_Stitch	608.72	124.506	28302.6	1025.92	27276.7	88.338	72.291	72.897	58.348	72.9685	294	0.0107784	1.07784
	20211229_52555♯9_stack_d31_I_0111.21_1a_pH3(488)_ZO1(555)_SOX(647)_O2_4_Stitch	671.15	203.352	34075.4	2474.35	31601.1	79.516	68.389	73.475	73.947	73.8317	336	0.0106326	1.06326
		960.57	400.973	83496.3	16136.9	67359.4					89.3342	619.667	0.00999778	0.999778
O6	20220120_52555♯9_KGE_stack_d31_I_0111.21_4a_PanCad(488)_ki-67(555)_SOX2(647)_O1_2_Stitch	958.16	336.665	63990.4	2376.64	61613.7	161.585	90.498	55.024	110.689	104.449	851	0.0138119	1.38119
		958.16	336.665	63990.4	2376.64	61613.7					104.449	851	0.0138119	1.38119
O7	20220120_52555♯9_KGE_stack_d31_I_0111.21_4a_PanCad(488)_ki-67(555)_SOX2(647)_O2_1_Stitch	446.127	57.568	15413	240.284	15172.7	74.2	50.178	44.742	73.268	60.597	219	0.0144338	1.44338
		491.217	107.212	18284.3	748.84	17535.5	77.715	51.714	48.306	67.846	61.3953	236	0.0134584	1.34584
	20220120_52555♯9_KGE_stack_d31_I_0111.21_4a_PanCad(488)_ki-67(555)_SOX2(647)_O2_3_Stitch	1442.2	634.442	155010	18085	136925	149.814	127.56	133.39	92.787	125.888	1656	0.0120942	1.20942
	20220120_52555♯9_KGE_stack_d31_I_0111.21_4a_PanCad(488)_ki-67(555)_SOX2(647)_O2_5_Stitch	440.051	59.69	14853.9	263.365	14590.5	64.326	49.191	56.314	63.655	58.3715	183	0.0125424	1.25424
		704.9	214.728	50890.2	4834.36	46055.9					76.5629	573.5	0.0131322	1.31322
O1	20220209_52555♯9_MPI_stack_d29_I_3011.21_3a_PanCad(488)_ki-67(555)_SOX2(647)_O1_1_Stitch	1401.54	792.532	136277	38580.5	97696.7	91.273	98.323	97.503	111.288	99.5968	1124	0.011505	1.1505
	20220209_52555♯9_MPI_stack_d29_I_3011.21_3a_PanCad(488)_ki-67(555)_SOX2(647)_O1_4_Stitch	454.736	85.532	14371	285.665	14085.4	45.701	57.73	69.24	52.614	56.3212	163	0.0115723	1.15723
	20220209_52555♯9_MPI_stack_d29_I_3011.21_3a_PanCad(488)_ki-67(555)_SOX2(647)_O1_5_Stitch	1950.95	1146.35	254398	41971.6	212426	107.409	137.111	206.111	212.46	165.773	2432	0.0114487	1.14487
	20220209_52555♯9_MPI_stack_d29_I_3011.21_3a_PanCad(488)_ki-67(555)_SOX2(647)_O1_7_Stitch	788.117	202.546	45113.6	1570.38	43543.2	101.935	105.095	70.716	102.672	95.1045	585	0.0134349	1.34349
		1148.83	556.741	112540	20602	91937.9					104.199	1076	0.0119902	1.19902
O2	20220209_52555♯9_MPI_stack_d29_I_3011.21_3a_PanCad(488)_ki-67(555)_SOX2(647)_O3_2_Stitch	315.971	56.488	7560.5	194.866	7365.64	40.916	34.377	39.13	36.733	37.789	85	0.0115401	1.15401
		1799.77	1023.55	179000	21057.8	157943	111.944	143.463	174.588	118.235	137.058	1712	0.0108394	1.08394
	20220209_52555♯9_MPI_stack_d29_I_3011.21_3a_PanCad(488)_ki-67(555)_SOX2(647)_O3_3_Stitch	1723.37	953.418	216329	48470.7	167858	126.186	132.527	164.512	109.385	133.153	1968	0.0117242	1.17242
	20220209_52555♯9_MPI_stack_d29_I_3011.21_3a_PanCad(488)_ki-67(555)_SOX2(647)_O3_5_Stitch	962.299	432.294	69495.7	3152.91	66342.8	103.06	83.029	86.246	116.723	97.2645	791	0.0119229	1.19229
	20220209_52555♯9_MPI_stack_d29_I_3011.21_3a_PanCad(488)_ki-67(555)_SOX2(647)_O3_6_Stitch	909.885	312.74	49995.4	508.444	49487	87.936	73.534	118.802	108.127	97.0998	560	0.0113161	1.13161
	20220209_52555♯9_MPI_stack_d29_I_3011.21_3a_PanCad(488)_ki-67(555)_SOX2(647)_O3_7_Stitch	1175.69	720.046	90876.5	3217.47	87659	140.561	93.951	47.753	55.85	84.5288	968	0.0110428	1.10428
		1147.83	583.089	102210	12767	89442.5					97.8153	1014	0.0113976	1.13976
O3	20220209_52555♯9_MPI_stack_d29_I_3011.21_3a_PanCad(488)_ki-67(555)_SOX2(647)_O4_1_Stitch	1054.4	204.628	80878.9	1412.83	79466	103.55	100.915	162.843	166.915	133.556	1059	0.0133265	1.33265
	20220209_52555♯9_MPI_stack_d29_I_3011.21_3a_PanCad(488)_ki-67(555)_SOX2(647)_O4_2_Stitch	1094.51	168.289	80349.2	1632.78	78716.4	84.847	113.777	149.082	208.673	139.095	1115	0.0141648	1.41648
	20220209_52555♯9_MPI_stack_d29_I_3011.21_3a_PanCad(488)_ki-67(555)_SOX2(647)_O4_3_Stitch	1184.79	504.041	85464.2	15096.3	70367.9	52.859	160.385	86.532	95.869	98.9112	862	0.0122499	1.22499
	20220209_52555♯9_MPI_stack_d29_I_3011.21_3a_PanCad(488)_ki-67(555)_SOX2(647)_O4_4_Stitch	419.613	78.082	11789.2	261.284	11527.9	52.428	67.953	57.416	30.158	51.9887	127	0.0110168	1.10168
		938.33	238.76	64620.3	4600.8	60019.6					105.888	790.75	0.0126895	1.26895
O4	20220208_52555♯9_stack_d29_I_3011.21_11b_TUBA(488)_TUBB(555)_SOX2(647)_O2_1_Stitch	1056.48	417.781	78087.1	5657.37	72429.7	108.177	99.991	90.794	94.67	98.408	934	0.0128953	1.28953
	20220208_52555♯9_stack_d29_I_3011.21_11b_TUBA(488)_TUBB(555)_SOX2(647)_O2_2_Stitch	311.952	61.387	6812.15	266.933	6545.22	43.37	35.867	31.758	42.592	38.3967	76	0.0116115	1.16115
	20220208_52555♯9_stack_d29_I_3011.21_11b_TUBA(488)_TUBB(555)_SOX2(647)_O2_3_Stitch	1137.62	581.426	76972.3	19066.3	57906	54.061	62.354	64.229	130.631	77.8187	769	0.0132801	1.32801
	20220208_52555♯9_stack_d29_I_3011.21_11b_TUBA(488)_TUBB(555)_SOX2(647)_O2_4_Stitch	1824.61	895.94	223094	32963.1	190131	120.638	138.672	196.173	119.501	143.746	800	0.00420762	0.420762
	20220208_52555♯9_stack_d29_I_3011.21_11b_TUBA(488)_TUBB(555)_SOX2(647)_O1_1_Stitch	1312.54	494.581	122030	6344.1	115686	137.947	149.806	137.656	112.154	134.391	2200	0.0190171	1.90171
	20220208_52555♯9_stack_d29_I_3011.21_11b_TUBA(488)_TUBB(555)_SOX2(647)_O1_2_Stitch	1295.62	581.945	109057	1573.13	107484	131.415	126.886	94.902	131.977	121.295	1208	0.0112389	1.12389
	20220311_52555♯9_stack_d29_I_3011.21_11b_TUBA(488)_TUBB(555)_SOX2(647)_O2_1_Stitch	1810.8	931.692	241328	54615	186713	139.086	132.181	131.887	159.183	140.584	1840	0.00985468	0.985468
	20220311_52555♯9_stack_d29_I_3011.21_11b_TUBA(488)_TUBB(555)_SOX2(647)_O2_2_Stitch	1034.46	347.512	63268.5	5507.7	57760.8	60.54	71.964	57.813	204.614	98.7328	694	0.0120151	1.20151
		1223.01	539.033	115081	15749.2	99331.9					106.672	1065.12	0.011765	1.1765
O5	20220208_52555♯9_stack_d29_I_3011.21_11b_TUBA(488)_TUBB(555)_SOX2(647)_O3_1_Stitch	1149.83	473.54	80558.3	1065.46	79492.8	95.189	100.071	111.987	99.887	101.783	1063	0.0133723	1.33723
	20220208_52555♯9_stack_d29_I_3011.21_11b_TUBA(488)_TUBB(555)_SOX2(647)_O3_2_Stitch	1604.66	430.282	151223	5498.11	145724	128.149	175.682	250.399	97.399	162.907	1573	0.0107943	1.07943
	20220208_52555♯9_stack_d29_I_3011.21_11b_TUBA(488)_TUBB(555)_SOX2(647)_O3_3_Stitch	1127.94	211.853	93820.8	1159.16	92661.6	121.912	126.224	131.821	187.953	141.977	1188	0.0128208	1.28208
		1294.14	371.892	108534	2574.25	105960					135.556	1274.67	0.0123292	1.23292
O6	20220311_52555♯9_stack_d29_I_3011.21_11b_TUBA(488)_TUBB(555)_SOX2(647)_O3_1_Stitch	1267.96	518.179	99017.3	8394.31	90623	132.499	74.754	107.132	107.812	105.549	953	0.0105161	1.05161
	20220311_52555♯9_stack_d29_I_3011.21_11b_TUBA(488)_TUBB(555)_SOX2(647)_O3_2_Stitch	1165.67	430.679	96367.8	3679.86	92687.9	135.83	166.534	109.462	94.829	126.664	1108	0.0119541	1.19541
		1216.81	474.429	97692.5	6037.09	91655.4					116.107	1030.5	0.0112351	1.12351
O7	20220311_52555♯9_stack_d29_I_3011.21_11b_TUBA(488)_TUBB(555)_SOX2(647)_O4_1_Stitch	1391.95	680.208	144501	28132	116369	126.9	106.119	101.047	111.262	111.332	1292	0.0111027	1.11027
	20220311_52555♯9_stack_d29_I_3011.21_11b_TUBA(488)_TUBB(555)_SOX2(647)_O4_2_Stitch	1511.83	610.395	178395	27449.1	150946	151.234	118.235	167.403	124.344	140.304	1807	0.0119712	1.19712
	20220311_52555♯9_stack_d29_I_3011.21_11b_TUBA(488)_TUBB(555)_SOX2(647)_O4_3_Stitch	876.067	288.799	54938.4	3141.54	51796.9	95.862	81.039	99.076	104.287	95.066	595	0.0114872	1.14872
		1259.95	526.467	125945	19574.2	106370					115.567	1231.33	0.0115203	1.15203

## Sheet: CRTDi011-A-mutACTB-1
				Perimeter		Area			Diameter VZ				mean diameter VZ	Cells DAPI	Cells/Area	Cells/Area VZ
Organoid				VZ	apical surface	VZ	Lumen	VZ-Lumen
O1	20220422_G04het_stack_d29_I_271.22_2a_PanCad(488)_ki67(555)_SOX2(647)_O1_1_Stitch			533.917	163.125	20728.9	1050.45	19678.5	61.839	55.705	67.52	64.024	62.272	216	0.0109764	1.09764
	20220422_G04het_stack_d29_I_271.22_2a_PanCad(488)_ki67(555)_SOX2(647)_O1_2_Stitch			694.918	332.044	32025.5	7111.56	24913.9	42.066	46.851	69.654	60.648	54.8047	262	0.0105162	1.05162
	20220422_G04het_stack_d29_I_271.22_2a_PanCad(488)_ki67(555)_SOX2(647)_O1_3_Stitch			547.674	192.15	22822.9	1476.27	21346.6	65.118	56.334	53.449	48.197	55.7745	215	0.0100719	1.00719
	20220422_G04het_stack_d29_I_271.22_2a_PanCad(488)_ki67(555)_SOX2(647)_O1_4_Stitch			522.447	206.751	20315.7	706.204	19609.5	36.961	93.095	53.313	49.571	58.235	216	0.0110151	1.10151
	20220422_G04het_stack_d29_I_271.22_2a_PanCad(488)_ki67(555)_SOX2(647)_O1_5_Stitch			576.262	223.135	21936.5	430.616	21505.8	60.917	52.566	64.364	57.576	58.8558	309	0.0143682	1.43682
	20220502_G04het_stack_d30_I_271.22_1a_Caspase(488)_ZO1(555)_SOX2(647)_O3_1_Stitch			482.866	101.067	17290.4	555.646	16734.7	69.019	41.822	70.761	62.916	61.1295	212	0.0126683	1.26683
	20220502_G04het_stack_d30_I_271.22_1a_Caspase(488)_ZO1(555)_SOX2(647)_O3_2_Stitch			613.849	272.975	22494	641.576	21852.4	52.529	70.082	46.282	42.35	52.8107	329	0.0150555	1.50555
	20220502_G04het_stack_d30_I_271.22_1a_Caspase(488)_ZO1(555)_SOX2(647)_O3_3_Stitch			512.242	169.983	18027.7	1593.09	16434.6	16.683	62.672	58.775	56.962	48.773	252	0.0153335	1.53335
	20220502_G04het_stack_d30_I_271.22_1a_Caspase(488)_ZO1(555)_SOX2(647)_O3_4_Stitch			539.041	157.783	21666.9	1013.99	20652.9	64.346	58.732	63.329	63.295	62.4255	295	0.0142837	1.42837
	20220502_G04het_stack_d30_I_271.22_1a_Caspase(488)_ZO1(555)_SOX2(647)_O3_5_Stitch			533.343	160.841	20872.6	959.502	19913.1	60.28	64.174	54.627	55.465	58.6365	267	0.0134082	1.34082
	20220502_G04het_stack_d30_I_271.22_1a_Caspase(488)_ZO1(555)_SOX2(647)_O3_6_Stitch			670.015	300.939	33455.6	6315.3	27140.3	42.509	44.919	60.618	70.901	54.7368	384	0.0141487	1.41487
	20220427_G04het_stack_d29_I_271.22_4a_Tuj(488)_NeuN(555)_SOX2(647)_O2_1_Stitch			544.678	107.124	21544	434.147	21109.8	59.765	60.383	69.524	97.297	71.7422	281	0.0133113	1.33113
	20220427_G04het_stack_d29_I_271.22_4a_Tuj(488)_NeuN(555)_SOX2(647)_O2_2_Stitch			547.884	58.853	22471.8	222.816	22249	60.976	66.095	99.839	67.094	73.501	292	0.0131242	1.31242
	20220427_G04het_stack_d29_I_271.22_4a_Tuj(488)_NeuN(555)_SOX2(647)_O2_3_Stitch			482.524	109.583	17201.7	822.877	16378.8	17.321	69.108	72.597	53.566	53.148	266	0.0162405	1.62405
	20220427_G04het_stack_d29_I_271.22_4a_Tuj(488)_NeuN(555)_SOX2(647)_O2_4_Stitch			581.071	218.53	20432.7	218.059	20214.6	49.535	49.023	50.934	33.95	45.8605	248	0.0122684	1.22684
				558.849	184.992	22219.1	1570.14	20649					58.1804	269.6	0.0131193	1.31193
O2	20220422_G04het_stack_d29_I_271.22_2a_PanCad(488)_ki67(555)_SOX2(647)_O3_1_Stitch			567.957	101.334	24347.2	393.115	23954.1	69.108	68.535	57.112	83.915	69.6675	336	0.0140268	1.40268
	20220422_G04het_stack_d29_I_271.22_2a_PanCad(488)_ki67(555)_SOX2(647)_O3_2_Stitch			782.936	170.67	40909.6	810.389	40099.3	114.161	99.846	52.446	60.446	81.7248	643	0.0160352	1.60352
				846.712	206.234	48819.7	950.397	47869.3	48.348	124.658	145.013	118.913	109.233	445	0.00929615	0.929615
	20220422_G04het_stack_d29_I_271.22_2a_PanCad(488)_ki67(555)_SOX2(647)_O3_3_Stitch			566.201	46.121	23873.9	79.5	23794.4	57.265	76.072	57.606	109.68	75.1557	324	0.0136166	1.36166
	20220422_G04het_stack_d29_I_271.22_2a_PanCad(488)_ki67(555)_SOX2(647)_O3_4_Stitch			1290.15	609.788	118557	8962.89	109594	127.865	134.184	106.36	105.932	118.585	1237	0.0112871	1.12871
	20220422_G04het_stack_d29_I_271.22_2a_PanCad(488)_ki67(555)_SOX2(647)_O3_6_Stitch			416.525	47.194	13316.2	100.314	13215.9	63.857	66.272	49.049	51.55	57.682	196	0.0148307	1.48307
	20220422_G04het_stack_d29_I_271.22_2a_PanCad(488)_ki67(555)_SOX2(647)_O3_7_Stitch			886.581	61.976	50030.5	219.025	49811.5	199.603	125.936	97.176	80.109	125.706	741	0.0148761	1.48761
	20220422_G04het_stack_d29_I_271.22_2a_PanCad(488)_ki67(555)_SOX2(647)_O3_9_Stitch			1481.74	582.726	125606	1496.19	124110	105.715	120.223	139.714	131.216	124.217	1659	0.0133672	1.33672
	20220502_G04het_stack_d30_I_271.22_1a_Ctip(488)_Nestin(555)_SOX2(647)_O3_1_Stitch			630.4	188.108	27740.2	614.519	27125.7	81.512	60.269	80.573	76.389	74.6857	378	0.0139351	1.39351
	20220502_G04het_stack_d30_I_271.22_1a_Ctip(488)_Nestin(555)_SOX2(647)_O3_2_Stitch			1337.35	496.71	113174	4772.57	108401	119.129	69.007	195.773	106.149	122.514	1305	0.0120386	1.20386
				616.619	133.524	26570.2	537.509	26032.7	60.256	72.526	83.102	91.764	76.912	274	0.0105252	1.05252
	20220502_G04het_stack_d30_I_271.22_1a_Ctip(488)_Nestin(555)_SOX2(647)_O3_3_Stitch			1351.46	658.872	137029	12379.4	124650	179.935	110.699	50.503	122.447	115.896	1352	0.0108464	1.08464
	20220502_G04het_stack_d30_I_271.22_1a_Ctip(488)_Nestin(555)_SOX2(647)_O3_4_Stitch			1083.22	299.279	79832.6	687.143	79145.5	105.853	133.179	112.59	136.57	122.048	1061	0.0134057	1.34057
	20220502_G04het_stack_d30_I_271.22_1a_Ctip(488)_Nestin(555)_SOX2(647)_O3_5_Stitch			435.967	63.32	13999.7	169.073	13830.6	70.112	57.331	51.329	59.764	59.634	193	0.0139546	1.39546
				236.057	29.862	3904.05	57.311	3846.74	18.318	29.428	32.418	49.26	32.356	49	0.012738	1.2738
	20220502_G04het_stack_d30_I_271.22_1a_Ctip(488)_Nestin(555)_SOX2(647)_O3_6_Stitch			685.609	320.821	27358.4	381.668	26976.8	55.184	59.703	75.944	47.047	59.4695	355	0.0131595	1.31595
				825.968	251.034	54691.8	2038.19	52653.6					89.0929	659.25	0.0129962	1.29962
O3	20220502_G04het_stack_d30_I_271.22_1a_Caspase(488)_ZO1(555)_SOX2(647)_O1_1_Stitch			801.354	384.023	43849.3	1940.23	41909.1	70.385	79.396	90.031	31.62	67.858	528	0.0125987	1.25987
	20220502_G04het_stack_d30_I_271.22_1a_Caspase(488)_ZO1(555)_SOX2(647)_O1_2_Stitch			943.577	240.132	65185.1	1518.31	63666.8	74.815	142.218	92.049	110.132	104.803	942	0.0147958	1.47958
	20220502_G04het_stack_d30_I_271.22_1a_Caspase(488)_ZO1(555)_SOX2(647)_O2_1_Stitch			930.07	446.003	60355.9	9385.25	50970.6	56.006	115.709	49.662	88.397	77.4435	755	0.0148125	1.48125
	20220502_G04het_stack_d30_I_271.22_1a_Caspase(488)_ZO1(555)_SOX2(647)_O2_2_Stitch			501.924	91.085	17858.7	281.391	17577.3	56.315	85.243	49.45	64.724	63.933	321	0.0182622	1.82622
	20220502_G04het_stack_d30_I_271.22_1a_Caspase(488)_ZO1(555)_SOX2(647)_O2_3_Stitch			536.039	170.269	21723	672.016	21051	63.741	67.674	51.707	52.184	58.8265	360	0.0171014	1.71014
	20220502_G04het_stack_d30_I_271.22_1a_Caspase(488)_ZO1(555)_SOX2(647)_O2_4_Stitch			975.004	412.916	61753.6	2389.58	59364	85.653	57.749	114.85	150.501	102.188	829	0.0139647	1.39647
	20220502_G04het_stack_d30_I_271.22_1a_Caspase(488)_ZO1(555)_SOX2(647)_O2_5_Stitch			362.424	71.635	9376.37	187.061	9189.31	29.314	56.941	39.331	37.249	40.7088	146	0.015888	1.5888
	20220422_G04het_stack_d29_I_271.22_2a_PanCad(488)_ki67(555)_SOX2(647)_O2_1_Stitch			650.895	83.635	32524.1	144.58	32379.5	97.724	82.556	78.514	95.701	88.6238	483	0.0149169	1.49169
	20220422_G04het_stack_d29_I_271.22_2a_PanCad(488)_ki67(555)_SOX2(647)_O2_2_Stitch			344.132	60.58	9034.92	209.585	8825.33	45.552	51.442	39.331	40.087	44.103	126	0.0142771	1.42771
	20220422_G04het_stack_d29_I_271.22_2a_PanCad(488)_ki67(555)_SOX2(647)_O2_3_Stitch			1169.31	587.199	98490	3791.7	94698.3	143.668	121.012	70.238	69.017	100.984	933	0.00985234	0.985234
	20220422_G04het_stack_d29_I_271.22_2a_PanCad(488)_ki67(555)_SOX2(647)_O2_4_Stitch			640.699	266.178	28631.5	1238.37	27393.2	55.526	105.104	61.192	50.53	68.088	281	0.010258	1.0258
				570.575	128.529	18668.7	251.212	18417.5	33.43	86.3	53.563	88.077	65.3425	222	0.0120538	1.20538
	20220422_G04het_stack_d29_I_271.22_2a_PanCad(488)_ki67(555)_SOX2(647)_O2_5_Stitch			380.447	87.378	10946.2	153.5	10792.7	48.351	45.674	49.191	51.719	48.7338	157	0.0145469	1.45469
	20220422_G04het_stack_d29_I_271.22_2a_PanCad(488)_ki67(555)_SOX2(647)_O2_6_Stitch			893.275	189.47	59223.7	1566.18	57657.6	133.737	101.804	84.374	137.38	114.324	694	0.0120366	1.20366
	20220502_G04het_stack_d30_I_271.22_1a_Ctip(488)_Nestin(555)_SOX2(647)_O2_1_Stitch			1144.14	580.444	96634	4611.6	92022.4	123.817	151.651	44.372	89.277	102.279	1026	0.0111495	1.11495
	20220502_G04het_stack_d30_I_271.22_1a_Ctip(488)_Nestin(555)_SOX2(647)_O2_2_Stitch			626.128	220.606	28069.1	2015.04	26054.1	54.098	58.458	83.107	45.071	60.1835	291	0.0111691	1.11691
	20220427_G04het_stack_d29_I_271.22_4a_Tuj(488)_NeuN(555)_SOX2(647)_O1_2_Stitch			1190.87	667.656	99368.6	5498.56	93870	118.572	130.516	63.534	72.554	96.294	1069	0.0113881	1.13881
	20220427_G04het_stack_d29_I_271.22_4a_Tuj(488)_NeuN(555)_SOX2(647)_O1_3_Stitch			333.825	70.15	8216.2	159.706	8056.5	40.005	43.179	38.063	47.549	42.199	133	0.0165084	1.65084
	20220427_G04het_stack_d29_I_271.22_4a_Tuj(488)_NeuN(555)_SOX2(647)_O1_4_Stitch			1127.42	354.895	93944.6	6232.45	87712.2	139.553	171.652	67.775	109.793	122.193	1157	0.0131909	1.31909
	20220427_G04het_stack_d29_I_271.22_4a_Tuj(488)_NeuN(555)_SOX2(647)_O3_1_Stitch			866.977	349.367	52273.2	3084.3	49188.9	82.453	85.365	94.535	74.287	84.16	599	0.0121775	1.21775
	20220427_G04het_stack_d29_I_271.22_4a_Tuj(488)_NeuN(555)_SOX2(647)_O3_2_Stitch			947.877	344.003	68285.9	4424.13	63861.8	77.651	76.083	133.02	95.149	95.4758	834	0.0130594	1.30594
				758.903	276.483	46876.8	2369.27	44507.5					78.5117	566	0.0135242	1.35242
O4	20220502_G04het_stack_d30_I_271.22_1a_Ctip(488)_Nestin(555)_SOX2(647)_O1_1_Stitch			539.113	175.877	22496.6	1476.05	21020.6	67.52	64.91	53.704	50.634	59.192	248	0.011798	1.1798
	20220502_G04het_stack_d30_I_271.22_1a_Ctip(488)_Nestin(555)_SOX2(647)_O1_2_Stitch			878.122	385.685	51654.7	10529.1	41125.6	43.418	71.688	83.216	70.357	67.1697	501	0.0121822	1.21822
	20220502_G04het_stack_d30_I_271.22_1a_Ctip(488)_Nestin(555)_SOX2(647)_O1_3_Stitch			414.388	96.687	12234.1	589.951	11644.1	22.778	55.908	55.685	59.623	48.4985	159	0.013655	1.3655
	20220502_G04het_stack_d30_I_271.22_1a_Ctip(488)_Nestin(555)_SOX2(647)_O1_4_Stitch			519.858	271.52	16186.3	2853.79	13332.5	33.303	27.004	43.202	55.942	39.8627	157	0.0117757	1.17757
	20220502_G04het_stack_d30_I_271.22_1a_Ctip(488)_Nestin(555)_SOX2(647)_O1_5_Stitch			571.822	214.816	21421.5	1546.15	19875.3	38.777	89.547	50.178	36.969	53.8678	304	0.0152953	1.52953
	20220502_G04het_stack_d30_I_271.22_1a_Ctip(488)_Nestin(555)_SOX2(647)_O1_6_Stitch			327.609	49.725	7873.64	136.589	7737.05	41.608	29.511	51.015	42.917	41.2627	109	0.0140881	1.40881
				541.819	199.052	21977.8	2855.28	19122.5					51.6422	246.333	0.0131324	1.31324

## Sheet: CRTDi011-A-mutACTB-2
				Perimeter		Area			Diameter VZ				mean diameter VZ	Cells DAPI	Cells/Area	Cells/Area VZ
Organoid				VZ	apical surface	VZ	Lumen	VZ-Lumen
O1	20220321_G11het_stack_d30_I_2601.22_3a_Caspase(488)_ZO1(555)_SOX2(647)_O1_1_Stitch			632.387	164.047	31264.5	2000.07	29264.4	70.597	76.893	80.533	64.869	73.223	346	0.0118232	1.18232
	20220321_G11het_stack_d30_I_2601.22_3a_Caspase(488)_ZO1(555)_SOX2(647)_O1_2_Stitch			392.497	70.796	11532.9	379.252	11153.7	44.448	42.806	53.833	53.441	48.632	130	0.0116553	1.16553
	20220321_G11het_stack_d30_I_2601.22_3a_Caspase(488)_ZO1(555)_SOX2(647)_O1_3_Stitch			450.553	103.193	13454.4	219.657	13234.7	45.193	47.817	64.016	59.784	54.2025	180	0.0136006	1.36006
	20220321_G11het_stack_d30_I_2601.22_3a_Caspase(488)_ZO1(555)_SOX2(647)_O1_4_Stitch			656.72	178.879	27597.4	809.794	26787.6	61.221	64.663	101.257	58.79	71.4827	331	0.0123565	1.23565
	20220428_G11het_stack_d30_I_271.22_1a_Ctip(488)_Nestin(555)_SOX2(647)_O1_1_Stitch			983.372	402.519	64150.6	5085.78	59064.8	81.398	82.683	83.36	95.736	85.7943	596	0.0100906	1.00906
				497.155	94.088	15452.5	185.798	15266.7	46.702	40.322	93.064	47.434	56.8805	176	0.0115283	1.15283
	20220428_G11het_stack_d30_I_271.22_1a_Ctip(488)_Nestin(555)_SOX2(647)_O1_2_Stitch			726.637	146.468	34817.6	548.696	34268.9	73.089	75.977	93.848	119.564	90.6195	536	0.015641	1.5641
	20220428_G11het_stack_d30_I_271.22_1a_Ctip(488)_Nestin(555)_SOX2(647)_O1_3_Stitch			1421.71	656.078	101644	3809.65	97834.6	92.048	98.179	210.292	79.316	119.959	1184	0.0121021	1.21021
	20220428_G11het_stack_d30_I_271.22_1a_Ctip(488)_Nestin(555)_SOX2(647)_O1_5_Stitch			390.09	95.943	10734.7	248.424	10486.3	51.426	48.272	39.731	47.438	46.7168	171	0.0163071	1.63071
	20220428_G11het_stack_d30_I_271.22_4a_Tuj(488)_NeuN(555)_SOX2(647)_O2_1_Stitch			461.3	214.945	12959.5	285.479	12674	23.846	48.895	45.987	39.048	39.444	279	0.0220135	2.20135
	20220428_G11het_stack_d30_I_271.22_4a_Tuj(488)_NeuN(555)_SOX2(647)_O2_2_Stitch			1378.65	1036.42	123880	26102.2	97777.9	34.206	88.74	87.959	132.653	85.8895	1137	0.0116284	1.16284
	20220428_G11het_stack_d30_I_271.22_4a_Tuj(488)_NeuN(555)_SOX2(647)_O2_3_Stitch			631.25	171.235	31143.7	2268.23	28875.5	81.982	63.807	74.973	74.499	73.8152	335	0.0116015	1.16015
	20220428_G11het_stack_d30_I_271.22_4a_Tuj(488)_NeuN(555)_SOX2(647)_O2_4_Stitch			488.81	119.487	15748.3	792.251	14956.1	75.993	35.916	35.867	48.553	49.0822	165	0.0110323	1.10323
				395.671	86.538	12076.3	566.908	11509.3	46.465	45.89	50.357	50.434	48.2865	122	0.0106001	1.06001
	20220428_G11het_stack_d30_I_271.22_4a_Tuj(488)_NeuN(555)_SOX2(647)_O2_5_Stitch			397.04	185.33	11431.4	2347.24	9084.13	44.635	24.812	30.954	23.955	31.089	94	0.0103477	1.03477
				334.203	74.08	8364.46	330.414	8034.05	48.607	43.38	41.822	37.361	42.7925	100	0.012447	1.2447
				639.878	237.503	32890.8	2873.74	30017					63.6193	367.625	0.0127985	1.27985
O2	20220321_G11het_stack_d30_I_2601.22_3a_Caspase(488)_ZO1(555)_SOX2(647)_O2_1_Stitch			725.401	159.044	40021.7	622.324	39399.4	119.409	72.958	78.472	68.66	84.8748	531	0.0134774	1.34774
	20220321_G11het_stack_d30_I_2601.22_3a_Caspase(488)_ZO1(555)_SOX2(647)_O2_2_Stitch			816.551	186.425	43764.2	250.951	43513.3	105.233	67.015	95.305	128.267	98.955	566	0.0130075	1.30075
	20220321_G11het_stack_d30_I_2601.22_3a_Caspase(488)_ZO1(555)_SOX2(647)_O2_3_Stitch			504.813	72.757	18136.6	93.809	18042.8	63.018	58.922	65.982	58.149	61.5177	252	0.0139668	1.39668
	20220310_G11het_stack_d30_I_2601.22_2a_PanCadherin(488)_ki67(555)_SOX2(647)_O3_1_Stitch			793.646	225.566	42907.4	791.545	42115.9	96.358	97.373	71.141	89.693	88.6412	449	0.0106611	1.06611
	20220310_G11het_stack_d30_I_2601.22_2a_PanCadherin(488)_ki67(555)_SOX2(647)_O3_2_Stitch			684.29	81.287	36107	304.212	35802.8	114.845	74.896	111.327	67.404	92.118	496	0.0138537	1.38537
	20220310_G11het_stack_d30_I_2601.22_2a_PanCadherin(488)_ki67(555)_SOX2(647)_O3_3_Stitch			461.946	109.721	15895.7	490.567	15405.2	42.755	57.548	44.388	59.305	50.999	188	0.0122037	1.22037
	20220310_G11het_stack_d30_I_2601.22_2a_PanCadherin(488)_ki67(555)_SOX2(647)_O3_5_Stitch			433.863	77.247	13930.1	421.585	13508.5	60.94	64.007	54.764	49.391	57.2755	155	0.0114742	1.14742
	20220310_G11het_stack_d30_I_2601.22_2a_PanCadherin(488)_ki67(555)_SOX2(647)_O3_6_Stitch			481.455	257.499	13668	2387.38	11280.6	31.146	20.065	21.716	51.719	31.1615	148	0.0131198	1.31198
				612.746	146.193	28053.8	670.297	27383.5					70.6928	348.125	0.0127205	1.27205
O3	20220321_G11het_stack_d30_I_2601.22_3a_Caspase(488)_ZO1(555)_SOX2(647)_O3_1_Stitch			696.645	208.139	35302.1	653.953	34648.1	73.046	88.803	74.355	72.285	77.1223	452	0.0130454	1.30454
	20220321_G11het_stack_d30_I_2601.22_3a_Caspase(488)_ZO1(555)_SOX2(647)_O3_2_Stitch			456.563	92.378	15492.2	371.447	15120.8	69.969	46.213	48.506	54.015	54.6757	185	0.0122348	1.22348
	20220321_G11het_stack_d30_I_2601.22_3a_Caspase(488)_ZO1(555)_SOX2(647)_O3_3_Stitch			612.26	77.053	24689.1	110.609	24578.5	69.875	94.116	89.78	54.764	77.1337	333	0.0135484	1.35484
	20220428_G11het_stack_d30_I_271.22_4a_Tuj(488)_NeuN(555)_SOX2(647)_O1_1_Stitch			905.003	294.153	61173.3	2926.71	58246.6	158.554	90.537	80.822	79.058	102.243	709	0.0121724	1.21724
	20220428_G11het_stack_d30_I_271.22_4a_Tuj(488)_NeuN(555)_SOX2(647)_O1_2_Stitch			1020.42	412.993	75352.5	2739.95	72612.6	114.583	75.094	102.429	157.838	112.486	746	0.0102737	1.02737
	20220428_G11het_stack_d30_I_271.22_4a_Tuj(488)_NeuN(555)_SOX2(647)_O1_3_Stitch			1028.69	487.233	69106.1	3575.39	65530.7	74.227	113.262	56.23	85.33	82.2622	661	0.0100869	1.00869
	20220428_G11het_stack_d30_I_271.22_4a_Tuj(488)_NeuN(555)_SOX2(647)_O1_4_Stitch			943.287	260.108	66371.6	4242.05	62129.5	67.756	84.278	82.484	158.227	98.1863	690	0.0111058	1.11058
	20220428_G11het_stack_d30_I_271.22_4a_Tuj(488)_NeuN(555)_SOX2(647)_O1_5_Stitch			522.685	137.012	20929.4	1371.28	19558.1	62.082	75.974	52.347	46.213	59.154	243	0.0124245	1.24245
	20220428_G11het_stack_d30_I_271.22_4a_Tuj(488)_NeuN(555)_SOX2(647)_O1_6_Stitch			1190.28	714.785	104666	16167.1	88499	147.942	39.697	60.926	161.443	102.502	1356	0.0153222	1.53222
	20220310_G11het_stack_d30_I_2601.22_2a_PanCadherin(488)_ki67(555)_SOX2(647)_O1_1_Stitch			723.521	178.161	37720.8	1881.43	35839.3	77.098	81.272	92.11	58.415	77.2238	393	0.0109656	1.09656
	20220310_G11het_stack_d30_I_2601.22_2a_PanCadherin(488)_ki67(555)_SOX2(647)_O1_2_Stitch			412.214	54.528	12774.5	149.225	12625.2	59.39	43.298	72.603	48.767	56.0145	184	0.014574	1.4574
	20220310_G11het_stack_d30_I_2601.22_2a_PanCadherin(488)_ki67(555)_SOX2(647)_O1_3_Stitch			1536.4	1218.43	85682.9	5750.69	79932.3	205.832	110.764	173.404	165.384	163.846	952	0.0119101	1.19101
	20220310_G11het_stack_d30_I_2601.22_2a_PanCadherin(488)_ki67(555)_SOX2(647)_O1_4_Stitch			1589.11	1170.05	145688	23176.1	122512	99.156	110.169	86.557	37.126	83.252	1614	0.0131742	1.31742
	20220310_G11het_stack_d30_I_2601.22_2a_PanCadherin(488)_ki67(555)_SOX2(647)_O1_5_Stitch			343.372	60.059	8657.08	140.194	8516.89	47.199	37.975	29.719	60.805	43.9245	119	0.0139722	1.39722
	20220310_G11het_stack_d30_I_2601.22_2a_PanCadherin(488)_ki67(555)_SOX2(647)_O1_6_Stitch			1074.66	355.019	85263.5	7667.02	77596.5	124.276	142.805	90.889	94.981	113.238	881	0.0113536	1.13536
	20220310_G11het_stack_d30_I_2601.22_2a_PanCadherin(488)_ki67(555)_SOX2(647)_O1_7_Stitch			436.393	101.816	13115.2	525.058	12590.1	33.045	54.802	66.337	44.289	49.6183	141	0.0111993	1.11993
	20220310_G11het_stack_d30_I_2601.22_2a_PanCadherin(488)_ki67(555)_SOX2(647)_O1_8_Stitch			1034.09	399.128	70271.4	3320.27	66951.1	86.066	110.263	116.912	65.321	94.6405	812	0.0121283	1.21283
	20220310_G11het_stack_d30_I_2601.22_2a_PanCadherin(488)_ki67(555)_SOX2(647)_O1_9_Stitch			450.952	106.737	12845.8	263.142	12582.6	21.385	64.658	55.017	54.844	48.976	142	0.0112854	1.12854
				832.03	351.543	52505.6	4168.42	48337.2					83.1388	589.611	0.0122654	1.22654
O4	20220428_G11het_stack_d30_I_271.22_4a_Tuj(488)_NeuN(555)_SOX2(647)_O3_1_Stitch			538.997	229.499	20904.9	423.629	20481.3	60.358	58.681	73.515	38.869	57.8557	439	0.0214342	2.14342
	20220428_G11het_stack_d30_I_271.22_4a_Tuj(488)_NeuN(555)_SOX2(647)_O3_3_Stitch			979.446	306.663	71050	5816.33	65233.7	127.823	99.621	118.78	94.86	110.271	715	0.0109606	1.09606
	20220428_G11het_stack_d30_I_271.22_4a_Tuj(488)_NeuN(555)_SOX2(647)_O3_4_Stitch			541.926	132.571	17133.8	236.679	16897.1	40.456	43.408	46.629	109.333	59.9565	313	0.0185238	1.85238
	20220428_G11het_stack_d30_I_271.22_1a_Ctip(488)_Nestin(555)_SOX2(647)_O2_1_Stitch			986.837	223.979	75114.6	3411.67	71702.9	134.696	133.525	99.667	105.168	118.264	799	0.0111432	1.11432
	20220428_G11het_stack_d30_I_271.22_1a_Ctip(488)_Nestin(555)_SOX2(647)_O2_2_Stitch			514.403	262.728	13570.7	1201.42	12369.2	24.34	57.357	29.445	32.061	35.8008	170	0.0137438	1.37438
	20220428_G11het_stack_d30_I_271.22_1a_Ctip(488)_Nestin(555)_SOX2(647)_O2_3_Stitch			772.325	570.001	26250.9	675.398	25575.5	22.023	25.25	33.813	53.341	33.6067	367	0.0143497	1.43497
				722.322	287.574	37337.5	1960.85	35376.6					69.2925	467.167	0.0150259	1.50259
O5	20220428_G11het_stack_d30_I_271.22_4a_Tuj(488)_NeuN(555)_SOX2(647)_O4_1_Stitch			918.061	353.741	60953.4	7771.58	53181.8	75.293	83.062	86.623	76.589	80.3918	503	0.00945812	0.945812
	20220428_G11het_stack_d30_I_271.22_4a_Tuj(488)_NeuN(555)_SOX2(647)_O4_2_Stitch			1137	558.078	94684.3	16823.7	77860.6	100.027	89.745	74.543	100.134	91.1123	733	0.00941426	0.941426
	20220428_G11het_stack_d30_I_271.22_4a_Tuj(488)_NeuN(555)_SOX2(647)_O4_3_Stitch			328.33	66.701	7589.9	258.794	7331.11	38.38	26.783	32.921	41.112	34.799	96	0.0130949	1.30949
	20220428_G11het_stack_d30_I_271.22_4a_Tuj(488)_NeuN(555)_SOX2(647)_O4_4_Stitch			545.775	275.402	18489.6	352.492	18137.1	51.874	48.013	47.349	33.724	45.24	314	0.0173125	1.73125
	20220428_G11het_stack_d30_I_271.22_4a_Tuj(488)_NeuN(555)_SOX2(647)_O4_5_Stitch			351.231	130.196	7832.9	461.254	7371.65	24.65	39.408	39.839	45.242	37.2847	145	0.01967	1.967
	20220310_G11het_stack_d30_I_2601.22_2a_PanCadherin(488)_ki67(555)_SOX2(647)_O2_1_Stitch			816.726	306.805	43491.3	4645.05	38846.2	88.363	63.951	89.336	63.028	76.1695	440	0.0113267	1.13267
	20220310_G11het_stack_d30_I_2601.22_2a_PanCadherin(488)_ki67(555)_SOX2(647)_O2_2			311.35	85.545	7354.3	311.794	7042.51	33.861	42.436	33.468	37.169	36.7335	76	0.0107916	1.07916
	20220310_G11het_stack_d30_I_2601.22_2a_PanCadherin(488)_ki67(555)_SOX2(647)_O2_3_Stitch			1154.32	466.458	98328.9	12900.9	85428	116.433	122.01	89.593	108.151	109.047	808	0.00945826	0.945826
				695.349	280.366	42340.6	5440.69	36899.9					63.8472	389.375	0.0125658	1.25658
