# Supplementary material for: Cerebral organoids expressing mutant actin genes reveal cellular mechanism underlying microcephaly
Source: EMBO Rep. 2025 Dec 10;27(2):387–415. doi: 10.1038/s44319-025-00647-7 (PMC12852704; doi:10.1038/s44319-025-00647-7)
Supplement: Supplementary file 19 — Source data Fig. 7 [file 44319_2025_647_MOESM19_ESM.zip › Figure 7/7I/Distribution_individual_cleavage_plane_angles_CRTDi011-A-mutACTB.xlsx]

## Sheet: c2 CRTDi011-A
	Organoid	Ventricle	Nr. 0-30	Nr. 30-60	Nr. 60-90	% 0-30	% 30-60	% 60-90
20220103_52555♯9_MPI_stack_d29_I_2211.21_1a_pH3(488)_ZO1(555)_SOX(647)_O1_1_Stitch	O1	V1	1	2	1	0.25	0.5	0.25
20220103_52555♯9_MPI_stack_d29_I_2211.21_1a_pH3(488)_ZO1(555)_SOX(647)_O1_4_Stitch		V2		1	2	0	0.333333	0.666667
20220103_52555♯9_MPI_stack_d29_I_2211.21_1a_pH3(488)_ZO1(555)_SOX(647)_O1_5_Stitch		V3			1	0	0	1
20220103_52555♯9_stack_d31_I_0111.21_1a_pH3(488)_ZO1(555)_SOX(647)_O3_1_Stitch	O2	V4			1	0	0	1
20220103_52555♯9_stack_d31_I_0111.21_1a_pH3(488)_ZO1(555)_SOX(647)_O3_6_Stitch		V5		1		0	1	0
20220103_52555♯9_stack_d31_I_0111.21_1a_pH3(488)_ZO1(555)_SOX(647)_O4_1_Stitch	O3	V6			1	0	0	1
20220103_52555♯9_stack_d31_I_0111.21_1a_pH3(488)_ZO1(555)_SOX(647)_O4_3_Stitch		V7		1	1	0	0.5	0.5
20220103_52555♯9_stack_d31_I_0111.21_1a_pH3(488)_ZO1(555)_SOX(647)_O4_6_Stitch		V8			3	0	0	1
20220103_52555♯9_stack_d31_I_0111.21_1a_pH3(488)_ZO1(555)_SOX(647)_O5_1_Stitch	O4	V9		1	1	0	0.5	0.5
20220103_52555♯9_stack_d31_I_0111.21_1a_pH3(488)_ZO1(555)_SOX(647)_O5_3_Stitch		V10			1	0	0	1
20220103_52555♯9_stack_d31_I_0111.21_1a_pH3(488)_ZO1(555)_SOX(647)_O5_4_Stitch		V11			3	0	0	1
20220103_52555♯9_stack_d31_I_0111.21_1a_pH3(488)_ZO1(555)_SOX(647)_O5_5_Stitch		V12			3	0	0	1
20220103_52555♯9_stack_d31_I_0111.21_1a_pH3(488)_ZO1(555)_SOX(647)_O5_6_Stitch		V13		1	3	0	0.25	0.75
20220103_52555♯9_stack_d31_I_0111.21_1a_pH3(488)_ZO1(555)_SOX(647)_O5_7_Stitch		V14			1	0	0	1
20211229_52555♯9_stack_d31_I_0111.21_1a_pH3(488)_ZO1(555)_SOX(647)_O1_1_Stitch	O5	V15			1	0	0	1
20211229_52555♯9_stack_d31_I_0111.21_1a_pH3(488)_ZO1(555)_SOX(647)_O2_1_Stitch	O6	V16		1		0	1	0
20211229_52555♯9_stack_d31_I_0111.21_1a_pH3(488)_ZO1(555)_SOX(647)_O2_2_Stitch		V17	1			1	0	0
20211229_52555♯9_stack_d31_I_0111.21_1a_pH3(488)_ZO1(555)_SOX(647)_O2_3_Stitch		V18			1	0	0	1
20211229_52555♯9_stack_d31_I_0111.21_1a_pH3(488)_ZO1(555)_SOX(647)_O2_4_Stitch		V19	1			1	0	0
20211229_52555♯9_stack_d31_I_0111.21_1a_pH3(488)_ZO1(555)_SOX(647)_O2_5		V20			1	0	0	1
20220104_52555♯9_MPI_stack_d29_I_2211.21_1a_pH3(488)_ZO1(555)_SOX(647)_O2_2_Stitch	O7	V21			1	0	0	1
20220104_52555♯9_MPI_stack_d29_I_2211.21_1a_pH3(488)_ZO1(555)_SOX(647)_O2_3_Stitch		V22	1			1	0	0
20220104_52555♯9_MPI_stack_d29_I_2211.21_1a_pH3(488)_ZO1(555)_SOX(647)_O2_5_Stitch		V23		1	1	0	0.5	0.5
20220104_52555♯9_MPI_stack_d29_I_2211.21_1a_pH3(488)_ZO1(555)_SOX(647)_O3_1_Stitch	O8	V24			1	0	0	1
20220104_52555♯9_MPI_stack_d29_I_2211.21_1a_pH3(488)_ZO1(555)_SOX(647)_O3_2_Stitch		V25			1	0	0	1
20220104_52555♯9_MPI_stack_d29_I_2211.21_1a_pH3(488)_ZO1(555)_SOX(647)_O3_3_Stitch		V26	1			1	0	0
20220104_52555♯9_MPI_stack_d29_I_2211.21_1a_pH3(488)_ZO1(555)_SOX(647)_O3_4_Stitch		V27			1	0	0	1
20220104_52555♯9_MPI_stack_d29_I_2211.21_1a_pH3(488)_ZO1(555)_SOX(647)_O4_1_Stitch	O9	V28			1	0	0	1
20220104_52555♯9_MPI_stack_d29_I_2211.21_1a_pH3(488)_ZO1(555)_SOX(647)_O4_2_Stitch		V29			1	0	0	1
20220104_52555♯9_MPI_stack_d29_I_2211.21_1a_pH3(488)_ZO1(555)_SOX(647)_O4_3_Stitch		V30		1	1	0	0.5	0.5
20220104_52555♯9_MPI_stack_d29_I_2211.21_1a_pH3(488)_ZO1(555)_SOX(647)_O5_1_Stitch	O10	V31			1	0	0	1
20220104_52555♯9_MPI_stack_d29_I_2211.21_1a_pH3(488)_ZO1(555)_SOX(647)_O5_2_Stitch		V32			1	0	0	1
20220104_52555♯9_MPI_stack_d29_I_2211.21_1a_pH3(488)_ZO1(555)_SOX(647)_O5_4_Stitch		V33		1		0	1	0
		V34			2	0	0	1
20220104_52555♯9_MPI_stack_d29_I_2211.21_1a_pH3(488)_ZO1(555)_SOX(647)_O5_5_Stitch		V35			2	0	0	1
20241212_stack_52555#9_d29_I_2a_30.11.21_MPI_SOX2(647)_pH3(488)_ZO1(555)_O1_5	O11	V36	0	1	0	0	1	0
20241212_stack_52555#9_d29_I_2a_30.11.21_MPI_SOX2(647)_pH3(488)_ZO1(555)_O1_9		V37	0	0	2	0	0	1
20241213_stack_52555#9_d29_I_2a_30.11.21_MPI_SOX2(647)_pH3(488)_ZO1(555)_40x_O2_4	O12	V38	0	0	1	0	0	1
20241213_stack_52555#9_d29_I_2a_30.11.21_MPI_SOX2(647)_pH3(488)_ZO1(555)_40x_O3_2	O13	V39	0	0	1	0	0	1
20241213_stack_52555#9_d29_I_2a_30.11.21_MPI_SOX2(647)_pH3(488)_ZO1(555)_40x_O3_3		V40	0	0	1	0	0	1

## Sheet: CRTDi011-A-mutACTB-1
	Organoid	Ventricle	Nr. 0-30	Nr. 30-60	Nr. 60-90	% 0-30	% 30-60	% 60-90
20220502_G04het_stack_d30_I_271.22_1a_Caspase(488)_ZO1(555)_SOX2(647)_O2_1_Stitch	O1	V1	1			1	0	0
20220502_G04het_stack_d30_I_271.22_1a_Caspase(488)_ZO1(555)_SOX2(647)_O2_2_Stitch		V2	1			1	0	0
20220502_G04het_stack_d30_I_271.22_1a_Caspase(488)_ZO1(555)_SOX2(647)_O2_3_Stitch		V3	1			1	0	0
20220502_G04het_stack_d30_I_271.22_1a_Caspase(488)_ZO1(555)_SOX2(647)_O3_1_Stitch	O2	V4		1		0	1	0
20220502_G04het_stack_d30_I_271.22_1a_Caspase(488)_ZO1(555)_SOX2(647)_O3_6_Stitch		V5	1			1	0	0
20220502_G04het_stack_d30_I_271.22_1a_Ctip(488)_Nestin(555)_SOX2(647)_O3_1_Stitch	O3	V6	1			1	0	0
20220502_G04het_stack_d30_I_271.22_1a_Ctip(488)_Nestin(555)_SOX2(647)_O3_2_Stitch		V7	1			1	0	0
20220502_G04het_stack_d30_I_271.22_1a_Ctip(488)_Nestin(555)_SOX2(647)_O3_3_Stitch		V8			1	0	0	1
20220502_G04het_stack_d30_I_271.22_1a_Ctip(488)_Nestin(555)_SOX2(647)_O3_4_Stitch		V9			1	0	0	1
20220502_G04het_stack_d30_I_271.22_1a_Ctip(488)_Nestin(555)_SOX2(647)_O3_5_Stitch		V10	1			1	0	0
20220422_G04het_stack_d29_I_271.22_2a_PanCad(488)_ki67(555)_SOX2(647)_O1_2_Stitch	O4	V11		1		0	1	0
20220422_G04het_stack_d29_I_271.22_2a_PanCad(488)_ki67(555)_SOX2(647)_O1_3_Stitch		V12			1	0	0	1
20220422_G04het_stack_d29_I_271.22_2a_PanCad(488)_ki67(555)_SOX2(647)_O2_3_Stitch	O5	V13	1		1	0.5	0	0.5
20220422_G04het_stack_d29_I_271.22_2a_PanCad(488)_ki67(555)_SOX2(647)_O2_6_Stitch		V14		1	1	0	0.5	0.5
20220422_G04het_stack_d29_I_271.22_2a_PanCad(488)_ki67(555)_SOX2(647)_O3_4_Stitch	O6	V15			1	0	0	1
20220427_G04het_stack_d29_I_271.22_4a_Tuj(488)_NeuN(555)_SOX2(647)_O1_2_Stitch	O7	V16	1		2	0.333333	0	0.666667
20220427_G04het_stack_d29_I_271.22_4a_Tuj(488)_NeuN(555)_SOX2(647)_O2_1_Stitch		V17		1		0	1	0

## Sheet: CRTDi011-A-mutACTB-2
	Organoid	Ventricle	Nr. 0-30	Nr. 30-60	Nr. 60-90	% 0-30	% 30-60	% 60-90
20220321_G11het_stack_d30_I_2601.22_3a_Caspase(488)_ZO1(555)_SOX2(647)_O1_1_Stitch	O1	V1			2	0	0	1
20220321_G11het_stack_d30_I_2601.22_3a_Caspase(488)_ZO1(555)_SOX2(647)_O1_2_Stitch		V2	1			1	0	0
20220310_G11het_stack_d30_I_2601.22_2a_PanCadherin(488)_ki67(555)_SOX2(647)_O3_1_Stitch	O2	V3			2	0	0	1
20220310_G11het_stack_d30_I_2601.22_2a_PanCadherin(488)_ki67(555)_SOX2(647)_O3_2_Stitch		V4	1			1	0	0
20220310_G11het_stack_d30_I_2601.22_2a_PanCadherin(488)_ki67(555)_SOX2(647)_O1_1_Stitch	O3	V5	1			1	0	0
20220310_G11het_stack_d30_I_2601.22_2a_PanCadherin(488)_ki67(555)_SOX2(647)_O1_4_Stitch		V6	2		1	0.666667	0	0.333333
20220310_G11het_stack_d30_I_2601.22_2a_PanCadherin(488)_ki67(555)_SOX2(647)_O1_5_Stitch		V7	1			1	0	0
20220310_G11het_stack_d30_I_2601.22_2a_PanCadherin(488)_ki67(555)_SOX2(647)_O1_7_Stitch		V8		1		0	1	0
20220310_G11het_stack_d30_I_2601.22_2a_PanCadherin(488)_ki67(555)_SOX2(647)_O1_8_Stitch		V9		1	1	0	0.5	0.5
20220310_G11het_stack_d30_I_2601.22_2a_PanCadherin(488)_ki67(555)_SOX2(647)_O1_9_Stitch		V10	1			1	0	0
20220310_G11het_stack_d30_I_2601.22_2a_PanCadherin(488)_ki67(555)_SOX2(647)_O2_4_Stitch	O4	V11			1	0	0	1
20220310_G11het_stack_d30_I_2601.22_2a_PanCadherin(488)_ki67(555)_SOX2(647)_O3_2_Stitch	O5	V12			2	0	0	1
20220310_G11het_stack_d30_I_2601.22_2a_PanCadherin(488)_ki67(555)_SOX2(647)_O3_3_Stitch		V13		1		0	1	0
20220428_G11het_stack_d30_I_271.22_4a_Tuj(488)_NeuN(555)_SOX2(647)_O1_2_Stitch	O6	V14		1		0	1	0
20220428_G11het_stack_d30_I_271.22_4a_Tuj(488)_NeuN(555)_SOX2(647)_O1_5_Stitch		V15		1		0	1	0
20220428_G11het_stack_d30_I_271.22_4a_Tuj(488)_NeuN(555)_SOX2(647)_O1_6_Stitch		V16			1	0	0	1
20220428_G11het_stack_d30_I_271.22_4a_Tuj(488)_NeuN(555)_SOX2(647)_O2_2_Stitch	O7	V17	1		2	0.333333	0	0.666667
20220428_G11het_stack_d30_I_271.22_4a_Tuj(488)_NeuN(555)_SOX2(647)_O3_1_Stitch	O8	V18			1	0	0	1
20220428_G11het_stack_d30_I_271.22_4a_Tuj(488)_NeuN(555)_SOX2(647)_O3_3_Stitch		V19			2	0	0	1
