# Supplementary material for: Cerebral organoids expressing mutant actin genes reveal cellular mechanism underlying microcephaly
Source: EMBO Rep. 2025 Dec 10;27(2):387–415. doi: 10.1038/s44319-025-00647-7 (PMC12852704; doi:10.1038/s44319-025-00647-7)
Supplement: Supplementary file 19 — Source data Fig. 7 [file 44319_2025_647_MOESM19_ESM.zip › Figure 7/7H/Individual_cleavage_angles_CRTDi011-A-mutACTB.xlsx]

## Sheet: Tabelle1
c2 CRTDi011-A	CRTDi011-A-mutACTB-1	CRTDi011-A-mutACTB-2
0	0	0
0	0	0
0	9.8	0
3.383	18.338	14.542
5.085	18.366	15.479
31.701	19.206	16.015
32.027	19.283	16.395
33.024	25.875	16.62
33.826	28.006	33.162
34.157	31.596	49.379
37.255	35.501	55.963
39.8	40.807	56.284
44.434	42.137	56.332
45.672	63.927	66.499
52.512	78.048	69.306
58.647	80.181	71.537
58.759	83.966	74.446
60.697	84.806	78.06
61.888	87.417	78.271
61.991	88.285	79.671
62.814	89.971	84.07
63.972		84.716
67.921		85.553
69.943		85.892
70.346		87.593
70.979		87.604
71.082		89.613
71.699		90
73.494
74.111
75.669
75.993
76.781
77.959
78.073
79.095
79.095
80.6
81.164
82.3
83.711
83.997
84.56
85.014
85.517
86.289
86.644
86.648
86.982
87
87.138
87.2
87.359
87.501
87.8
87.981
88.274
88.622
88.984
89.334
89.548
